# Supplementary material for: Geomorphology of the Mirador-Calakmul Karst Basin: A GIS-based approach to hydrogeologic mapping
Source: PLoS One. 2021 Aug 2;16(8):e0255496. doi: 10.1371/journal.pone.0255496 (PMC8328328; doi:10.1371/journal.pone.0255496)
Supplement: S1 File — All layers were produced by the authors and are copyright-free. (KML) [file pone.0255496.s004.kml]

<?xml version="1.0" encoding="UTF-8"?>
<kml xmlns="http://www.opengis.net/kml/2.2" xmlns:gx="http://www.google.com/kml/ext/2.2" xmlns:kml="http://www.opengis.net/kml/2.2" xmlns:atom="http://www.w3.org/2005/Atom">
<Document>
	<name>Peten_Plateau.kml</name>
	<open>1</open>
	<Schema name="Peten_Plateau" id="S_Peten_Plateau_S">
		<SimpleField type="string" name="Name"><displayName>&lt;b&gt;Name&lt;/b&gt;</displayName>
</SimpleField>
	</Schema>
	<Style id="falseColor1">
		<BalloonStyle>
		</BalloonStyle>
		<LineStyle>
			<color>ff000000</color>
			<width>2</width>
		</LineStyle>
		<PolyStyle>
			<fill>0</fill>
		</PolyStyle>
	</Style>
	<Style id="falseColor0">
		<BalloonStyle>
		</BalloonStyle>
		<LineStyle>
			<color>ff000000</color>
			<width>2</width>
		</LineStyle>
		<PolyStyle>
			<fill>0</fill>
		</PolyStyle>
	</Style>
	<StyleMap id="falseColor">
		<Pair>
			<key>normal</key>
			<styleUrl>#falseColor1</styleUrl>
		</Pair>
		<Pair>
			<key>highlight</key>
			<styleUrl>#falseColor0</styleUrl>
		</Pair>
	</StyleMap>
	<Folder id="layer 0">
		<name>Peten_Plateau</name>
		<Placemark>
			<styleUrl>#falseColor</styleUrl>
			<ExtendedData>
				<SchemaData schemaUrl="#S_Peten_Plateau_S">
					<SimpleData name="Name">Peten Plateau</SimpleData>
				</SchemaData>
			</ExtendedData>
			<Polygon>
				<outerBoundaryIs>
					<LinearRing>
						<coordinates>
							-89.83499081792408,19.74222293567508,0 -89.84002197266211,19.74642766026275,0 -89.85256349227119,19.7523382739868,0 -89.86425863394697,19.75581216487687,0 -89.86910631832488,19.75638131226173,0 -89.87955936055305,19.75801667174956,0 -89.88835332841126,19.75950152524076,0 -89.89767757050723,19.76002669645424,0 -89.90547735687747,19.76004077671116,0 -89.91458576365754,19.75850331906829,0 -89.9228015954419,19.75682895989194,0 -89.92898135662465,19.7546350110507,0 -89.93684119610319,19.75150110785587,0 -89.93878628626196,19.75008165594238,0 -89.9475842698257,19.74466308075204,0 -89.95249961471036,19.7420409043818,0 -89.95845041086442,19.73838915133477,0 -89.96526976627007,19.73576296519665,0 -89.97372843308943,19.73469550120853,0 -89.9807469277704,19.73541933151422,0 -89.98865344216227,19.73652103235206,0 -89.99629314861154,19.73822325452368,0 -90.00573824817491,19.74077037503803,0 -90.0107165262002,19.74158387590506,0 -90.01488344953783,19.74218045554259,0 -90.02081872727932,19.74261467757176,0 -90.0244205759561,19.74253008390949,0 -90.02984034021499,19.74200734522503,0 -90.03398149038318,19.74132994546202,0 -90.04341360153174,19.73905695387467,0 -90.04829002873242,19.7375681891475,0 -90.05438007083704,19.73549698578823,0 -90.06122939289908,19.73287733840598,0 -90.06648366486907,19.73019421761855,0 -90.07241327813863,19.72678461494155,0 -90.07901758879342,19.72329780181428,0 -90.08352897194602,19.72151933347185,0 -90.08568095481561,19.72090902482411,0 -90.08875700311067,19.72018821918765,0 -90.09051970110922,19.7198283881331,0 -90.09446919088532,19.7191631599906,0 -90.09963427356875,19.71859732026281,0 -90.10337880181639,19.71841899957987,0 -90.10659438464847,19.71843815304577,0 -90.11006466029347,19.71865944319669,0 -90.11406579717985,19.71924274199307,0 -90.11773759086356,19.72020211790774,0 -90.12092831470589,19.72129631941267,0 -90.12366089994985,19.72236025945809,0 -90.12770668789919,19.72402588548296,0 -90.13096752074128,19.72533524299809,0 -90.13389109972871,19.72639941292067,0 -90.13604314690346,19.72711224007669,0 -90.13929417958951,19.7281350302042,0 -90.14194199454239,19.72897350500863,0 -90.14321855368169,19.72937290350443,0 -90.14556464968408,19.73009529998366,0 -90.14779598569345,19.7307646152153,0 -90.14995860386909,19.7313928384889,0 -90.15201730123339,19.73196874391713,0 -90.15399520269766,19.73249878774424,0 -90.15706537714686,19.73327622534194,0 -90.16023623052139,19.73403561513387,0 -90.16341826906351,19.73475487364102,0 -90.16554492506972,19.73521187574202,0 -90.16874149501452,19.73586333127726,0 -90.16980850230118,19.73607134793492,0 -90.17301300409683,19.73666780313883,0 -90.17515155263047,19.73704231803396,0 -90.17729127199496,19.73739823000026,0 -90.17943162971189,19.73773545046981,0 -90.18264220077205,19.7382060528916,0 -90.18478184316861,19.73849619086737,0 -90.18692029080438,19.73876736876754,0 -90.19088538837099,19.73923481417133,0 -90.19501010040837,19.73974023345571,0 -90.19685160645845,19.7399538686265,0 -90.20094365577336,19.74034317954293,0 -90.20440927066926,19.74052123933252,0 -90.20711871720495,19.74052138938613,0 -90.20984015082372,19.740412225306,0 -90.21226532022044,19.74033362104589,0 -90.21614242084242,19.73981074927773,0 -90.21873577284777,19.73875371296333,0 -90.22093248488699,19.73739823694611,0 -90.22355919117646,19.7349454047117,0 -90.22521957445609,19.73116416801431,0 -90.2255298357468,19.72820136178963,0 -90.22542467761943,19.72501510307979,0 -90.22515741218106,19.72280045039707,0 -90.22479079440885,19.7209439711786,0 -90.22447945224341,19.71966882155634,0 -90.2241658174222,19.71863328783314,0 -90.2237054660016,19.71730598754618,0 -90.22332504569511,19.71628954113789,0 -90.2227293135889,19.71473299081742,0 -90.22243944143142,19.71395627998616,0 -90.22185786456299,19.712253132702,0 -90.22146215676862,19.71082220040039,0 -90.22115899759203,19.70930375982016,0 -90.22071769044911,19.70551577598695,0 -90.22061527497891,19.70389299376176,0 -90.22056077433679,19.7027819757052,0 -90.22043209343764,19.69986316901674,0 -90.22034012799823,19.69822865895456,0 -90.22019474225132,19.69595703981169,0 -90.22012836592789,19.6948690667831,0 -90.22006587914726,19.69380776455388,0 -90.21995181364386,19.69175200227647,0 -90.21980644774186,19.68880635780569,0 -90.21972581282364,19.6869158435312,0 -90.21965793231195,19.68507711637371,0 -90.21960257407352,19.68328386241254,0 -90.21957954163619,19.68240272895095,0 -90.21952859459793,19.67979592740341,0 -90.21951013120525,19.67810068470263,0 -90.21950560770134,19.6756145046283,0 -90.21951027748786,19.67479945288181,0 -90.21952889334869,19.67318870687647,0 -90.21955989643418,19.67160225658729,0 -90.21960331785213,19.6700385086167,0 -90.21971379441705,19.66770990000585,0 -90.21994864406216,19.66468070948411,0 -90.22002983298516,19.66342871967364,0 -90.22007559989551,19.66095837991984,0 -90.21994415321518,19.6588061422948,0 -90.21960990686834,19.65628243870226,0 -90.21921106594655,19.65422475665843,0 -90.21844583838859,19.65117651623619,0 -90.21774407400403,19.64883315008178,0 -90.21691690596191,19.64633551035886,0 -90.21583941066109,19.64328810571276,0 -90.21541292710799,19.64212635167882,0 -90.21482940928163,19.64049210841547,0 -90.21391416043218,19.63789968735073,0 -90.21317014438166,19.6356980457722,0 -90.21242163768302,19.63353562075159,0 -90.2116442429997,19.63136844928207,0 -90.21083809476808,19.62919690249193,0 -90.21000333281482,19.62702135407131,0 -90.20957526883883,19.6259322019573,0 -90.20869788130538,19.62375141103517,0 -90.20824859991011,19.62265987623602,0 -90.20732897563964,19.62047480244232,0 -90.20685868004206,19.61938137497795,0 -90.20638137484138,19.61828730820329,0 -90.20540599478343,19.6160978560936,0 -90.20440310181823,19.61390704602836,0 -90.20337292530549,19.61171537619894,0 -90.20231570173831,19.60952334759391,0 -90.20177702661624,19.60842736331578,0 -90.20067972788799,19.6062358162139,0 -90.19955606803734,19.60404530060632,0 -90.19898444715776,19.60295061357194,0 -90.19797236528154,19.60105889991802,0 -90.19648032813623,19.5985407029856,0 -90.19459095052251,19.5956519526029,0 -90.19378164429747,19.59446941688279,0 -90.19335111502194,19.59384747155131,0 -90.19183709322735,19.59167411315051,0 -90.19124044618347,19.5908138450918,0 -90.19009357053694,19.58913368827696,0 -90.18894917274635,19.58739453688086,0 -90.18819748360463,19.58619831865152,0 -90.18742115657638,19.58489827029727,0 -90.1866801783802,19.58357328826218,0 -90.18601700660601,19.58229078545706,0 -90.18506792499409,19.58021461556769,0 -90.18424455039978,19.57802539073656,0 -90.18347370166626,19.57553840741319,0 -90.18239737260332,19.57166815340132,0 -90.18163053048713,19.5690634396894,0 -90.18080172458126,19.56623558252965,0 -90.18006172582065,19.56417784240032,0 -90.17928923406245,19.56104357171944,0 -90.17901977372495,19.56013311064759,0 -90.17828271982654,19.55769013072403,0 -90.1776914237274,19.55579329737157,0 -90.1771215347004,19.5540278137627,0 -90.17656172921865,19.55235864657627,0 -90.17600607996958,19.55076821085003,0 -90.17557324677496,19.54962652049677,0 -90.1752427733441,19.54882755254797,0 -90.17467348292824,19.54754651762464,0 -90.17407989347144,19.54629311867832,0 -90.1734037607342,19.54492228534544,0 -90.17254501353315,19.54321155039597,0 -90.17135543290625,19.54077791541987,0 -90.17072672300696,19.5393927953446,0 -90.17017156850135,19.53805329764436,0 -90.16922414227788,19.53519503304032,0 -90.16898453451981,19.53418792699988,0 -90.16862376948845,19.53179616931685,0 -90.16839641501672,19.52917197424121,0 -90.16832782155188,19.52717204328708,0 -90.16838393691036,19.5248038616945,0 -90.16906034285023,19.52013985323042,0 -90.16970577256866,19.51803611864712,0 -90.17011152570129,19.51706420658597,0 -90.17074444484493,19.51581093269386,0 -90.1725379613702,19.51299496136231,0 -90.17426037158441,19.51067739112467,0 -90.17733739820112,19.5066237995491,0 -90.18106000838067,19.50262552089794,0 -90.18300030425979,19.50073705789481,0 -90.18708096695377,19.49645559767413,0 -90.188884310543,19.49401642231392,0 -90.19094917150636,19.48955553983431,0 -90.19222878151855,19.48441010372688,0 -90.19302718288928,19.48025370397319,0 -90.19394168916719,19.47559730425798,0 -90.19419062355561,19.47405545436834,0 -90.19471677076237,19.47029650424321,0 -90.19490470721389,19.46881439496526,0 -90.19534232372729,19.46528446000745,0 -90.19557093435611,19.46351111967004,0 -90.1958016853565,19.46183275699424,0 -90.19649686423061,19.45756126353422,0 -90.19800110830722,19.45090667274177,0 -90.19913385021414,19.44663095722353,0 -90.20007810610068,19.44333728310936,0 -90.20146885504647,19.43881062390149,0 -90.20301618668205,19.4342943918434,0 -90.20500734119554,19.42929822278729,0 -90.20767489062706,19.42295578053154,0 -90.20888760213971,19.41993802906115,0 -90.2111370478023,19.41341229491741,0 -90.21262794428016,19.40810325539576,0 -90.21344224512112,19.40485077921286,0 -90.21404292900617,19.40227594649726,0 -90.21461714179303,19.39967107088237,0 -90.21539684145142,19.39591444316675,0 -90.21599571287624,19.39287361761803,0 -90.21688300334915,19.38818270960492,0 -90.21811480457544,19.38165733599526,0 -90.21913700817055,19.3764353399046,0 -90.2197349530927,19.37286518293007,0 -90.22024991181185,19.36798745402672,0 -90.22044785521919,19.36188246237315,0 -90.22020353166488,19.35465233702793,0 -90.21962740920003,19.34955656599703,0 -90.21870860626632,19.34483049529572,0 -90.21772586499434,19.34131529621175,0 -90.21583652671153,19.33647671197643,0 -90.21315154980378,19.33159084523176,0 -90.20810508501616,19.32079960291431,0 -90.20563557476817,19.31449326603321,0 -90.20336362221919,19.30604948309848,0 -90.20204474265287,19.29838475956198,0 -90.20155421246966,19.28935672835205,0 -90.20093154655325,19.27962423171532,0 -90.20018140942757,19.2744441751551,0 -90.19828107243418,19.26773072190099,0 -90.19688876392766,19.26328155730677,0 -90.19602067284399,19.26008736581282,0 -90.19523319089063,19.25649178667136,0 -90.19422118522449,19.25144816846851,0 -90.19337207225607,19.2469290912488,0 -90.192221553747,19.24056363911745,0 -90.19176932511151,19.23609647356418,0 -90.1916973006465,19.23610647380865,0 -90.19176336403112,19.23603360599431,0 -90.19177636695946,19.23526935711025,0 -90.19148123654794,19.23320812198831,0 -90.19096162353277,19.23090078853984,0 -90.18964019425368,19.22833493905152,0 -90.18663579341461,19.22543532922807,0 -90.18172558317629,19.22220475727272,0 -90.18043453520684,19.22137463274872,0 -90.17596980008662,19.21867193609173,0 -90.1733469389591,19.21732659285503,0 -90.16893415798565,19.21320997905495,0 -90.16800043482309,19.20970866242057,0 -90.16759710273955,19.20513415149383,0 -90.16754834378527,19.19812878881948,0 -90.16822276494364,19.19174747575891,0 -90.16829898039882,19.18746735064111,0 -90.16757604981508,19.18232625006689,0 -90.1667851815855,19.17901018213748,0 -90.1644694599145,19.17476770736096,0 -90.16122816463674,19.17161130191646,0 -90.15907541999026,19.17006906328218,0 -90.15386606338821,19.16734061766586,0 -90.15110033072743,19.16646543512278,0 -90.14726033699696,19.16532381764951,0 -90.14295085980758,19.16400330933853,0 -90.1379460034986,19.16252647498628,0 -90.13300949571773,19.16104058002689,0 -90.12711907354242,19.15909725595274,0 -90.11754237560108,19.15506787485069,0 -90.11343239380179,19.15277263497081,0 -90.10845397978775,19.14958094341968,0 -90.10365851058243,19.14634402629722,0 -90.10085157045189,19.14449833586781,0 -90.09512161889188,19.1410887795054,0 -90.08877315526617,19.1376811715255,0 -90.08561670747228,19.13606859828012,0 -90.08290918692093,19.13471667563497,0 -90.07689449995372,19.1317816066167,0 -90.0713227077305,19.12909687849205,0 -90.06445228871974,19.12575035997794,0 -90.05902217520182,19.12343617317068,0 -90.05268492079603,19.12086749175519,0 -90.04944120815118,19.11926413769559,0 -90.04680119164557,19.11737706421515,0 -90.0448196588233,19.11594141683178,0 -90.04247260140316,19.11331720411117,0 -90.04199190951567,19.11267464475601,0 -90.03909943873109,19.10794871234536,0 -90.03656185118442,19.10270091702778,0 -90.03533681273214,19.1000122242247,0 -90.03366468225823,19.09649913472076,0 -90.03223794558417,19.09362587731696,0 -90.03107198228206,19.09107221185291,0 -90.02949233194332,19.08738364662425,0 -90.02727496745179,19.08212450124179,0 -90.02492405009568,19.07703299538766,0 -90.02187510728628,19.07165169759725,0 -90.01936876966221,19.06786928465934,0 -90.01710986644251,19.06455682252836,0 -90.01443338412811,19.06039103118416,0 -90.01262682115086,19.05712681099993,0 -90.01158005913476,19.05493762760089,0 -90.01037766029751,19.05225146657396,0 -90.0092745967448,19.04959434642889,0 -90.00737356111331,19.04438478993633,0 -90.00628903235553,19.04083278983988,0 -90.00531166725585,19.03658837126672,0 -90.00469198311865,19.03139757992168,0 -90.00446741372264,19.02651284062595,0 -90.00437560334113,19.02104480586521,0 -90.00366484286772,19.01015362543893,0 -90.00269051005914,19.00451835218613,0 -90.00178202138677,18.99995562947736,0 -90.00011851961213,18.99289852759513,0 -89.99813519716902,18.98608256922913,0 -89.99645337189874,18.98166300262013,0 -89.99485799432699,18.97771432404282,0 -89.9934650546584,18.97338034605317,0 -89.99093454446439,18.96586044273345,0 -89.99073029285289,18.9649002218685,0 -89.99065295362141,18.96198185435706,0 -89.99243452901388,18.95879676385247,0 -89.99557275168631,18.95589056994766,0 -90.00013550739091,18.95244827483083,0 -90.0026236202168,18.95090266372661,0 -90.00786488097054,18.94825505181662,0 -90.0142951600812,18.94613325887591,0 -90.01887865623813,18.94529310095356,0 -90.02168064890836,18.94493034841064,0 -90.0273091203874,18.94433834641741,0 -90.03362165562049,18.94391985240553,0 -90.03981991599323,18.94416213806114,0 -90.04513000581429,18.94458801362724,0 -90.04957350091378,18.94490315508488,0 -90.05253560941236,18.9450122539099,0 -90.05738418815007,18.94487463385259,0 -90.06273495610314,18.94402969858076,0 -90.06895275141231,18.94259818612559,0 -90.0717829102861,18.94107932570359,0 -90.07429310110739,18.93836719020996,0 -90.07599560908787,18.93540613863255,0 -90.07709930875524,18.93209588729799,0 -90.07738530125972,18.92944135160477,0 -90.0772336004579,18.92657377372174,0 -90.07681960224353,18.92435406544644,0 -90.07619624910521,18.92125341254065,0 -90.07588322094428,18.91927235814212,0 -90.0755402228517,18.9187891973517,0 -90.07470782914294,18.91758168931482,0 -90.0739289595171,18.91618392144505,0 -90.07288809675825,18.9137993737619,0 -90.07235268206063,18.9115726248259,0 -90.07101516844021,18.91054823888347,0 -90.0696743415938,18.90971489383558,0 -90.06812446416434,18.90935599050917,0 -90.06522046678937,18.90892789326387,0 -90.06371829253763,18.90871303442028,0 -90.06241268517192,18.9087401500485,0 -90.0605157327109,18.90813681766373,0 -90.05937154205655,18.90754539472023,0 -90.05892824919501,18.90706062225262,0 -90.05839294901234,18.90609664212754,0 -90.05791201482815,18.90489464839931,0 -90.05767865299899,18.90388767756923,0 -90.05775473831574,18.90240786234715,0 -90.057676935264,18.90111670765334,0 -90.05729554121595,18.89996406636753,0 -90.05686229971452,18.89890615276145,0 -90.05619153493411,18.89708007593538,0 -90.05639058274987,18.89717878091593,0 -90.05600753132038,18.89612166215704,0 -90.05505238577432,18.89494551469214,0 -90.05499472580816,18.89376463793556,0 -90.0549127587242,18.89271229228254,0 -90.05459411181974,18.89084402191797,0 -90.05391837589789,18.88930451246297,0 -90.05254937401132,18.88722848187805,0 -90.05113979650011,18.88526812528835,0 -90.05014391985704,18.8838993377703,0 -90.04916420795206,18.88277947754515,0 -90.04898276005721,18.88167777901031,0 -90.04885483616884,18.8803858318437,0 -90.0480863700985,18.87841486698666,0 -90.04750689070764,18.87711574759148,0 -90.04702860245006,18.87577046033097,0 -90.04710975436639,18.874004088702,0 -90.04707465167444,18.8731435879173,0 -90.04733299929765,18.87220041414993,0 -90.04790670019818,18.87148468981313,0 -90.04831644214356,18.87101344885224,0 -90.04839982762682,18.87060797131062,0 -90.04880998412681,18.87011284803599,0 -90.0488977889738,18.86939762127134,0 -90.04851398749263,18.86838826074218,0 -90.0481694843817,18.86800059458481,0 -90.04758333411434,18.86708357002276,0 -90.04711759410081,18.86645510427276,0 -90.04644699206506,18.86606225724797,0 -90.04618528691455,18.86524593190849,0 -90.04554273793681,18.86325307874291,0 -90.04497751397987,18.86257525468108,0 -90.04453813508374,18.86187554185176,0 -90.04430362080114,18.86094021110127,0 -90.04431660006981,18.8601999114301,0 -90.04451521394056,18.85888926619408,0 -90.04484091616615,18.85748508991639,0 -90.04493207097133,18.85657882032842,0 -90.04470218703278,18.85394756519596,0 -90.04464158390505,18.85311054686603,0 -90.04478080766648,18.85232447689459,0 -90.04515748902355,18.85087333248296,0 -90.04552286922549,18.8500669648172,0 -90.04592336436814,18.84868785727168,0 -90.04675777438302,18.84688566127085,0 -90.04745338221392,18.84584565325962,0 -90.04818074695432,18.84442394698555,0 -90.04872751449864,18.8432860218661,0 -90.04868862753105,18.84264044565533,0 -90.0481886458212,18.84110372538029,0 -90.04753275390922,18.83987506828183,0 -90.04717408270228,18.83886611023852,0 -90.04700937775044,18.83824242628468,0 -90.04722130411567,18.83760082802492,0 -90.04710676101713,18.83697793967422,0 -90.04689690867623,18.83606689129636,0 -90.04658715376877,18.83513037109573,0 -90.04612023480836,18.83457355578116,0 -90.04514836987069,18.83419982724104,0 -90.0444753824188,18.83395027434709,0 -90.04388474555668,18.83329594182108,0 -90.0430491781898,18.83087005760942,0 -90.04322767030035,18.82927244037875,0 -90.0436770126334,18.82653252871396,0 -90.04442936754512,18.82367798386214,0 -90.04475244869479,18.82213042993106,0 -90.0449976895441,18.82015644488068,0 -90.04544555941418,18.81864430889266,0 -90.04639549040465,18.81768476085871,0 -90.04779524856447,18.81509843219887,0 -90.04833235163591,18.81364502710515,0 -90.04934784090071,18.81065128417848,0 -90.04991650339011,18.80911237520734,0 -90.05063411297169,18.8076618142053,0 -90.05077197314698,18.80666071995141,0 -90.05067548941452,18.80356337373374,0 -90.0498865232461,18.80220363978343,0 -90.04949224440836,18.80064949324041,0 -90.0493286961414,18.79967229642862,0 -90.05028997655347,18.79805359579093,0 -90.05143876704156,18.79603654113284,0 -90.05200584444869,18.7945835858392,0 -90.0523336938907,18.79304085288257,0 -90.05216913126895,18.7921209709852,0 -90.05212242970171,18.79134627649272,0 -90.05234502993832,18.79066183157122,0 -90.05280833755731,18.78998118805404,0 -90.05374507808999,18.78976665994628,0 -90.05434286238315,18.79000541827646,0 -90.05499683737504,18.79047438271159,0 -90.05600941296248,18.79044330305014,0 -90.05893247074178,18.78850194387709,0 -90.06190221369336,18.78617906164624,0 -90.06345120780503,18.78478928530008,0 -90.0664148691628,18.78281020375347,0 -90.06844982835459,18.78116046961014,0 -90.0703269268148,18.77935534854695,0 -90.0712727284598,18.77803246567954,0 -90.07245590767413,18.77690440154136,0 -90.07376535822927,18.77543432030326,0 -90.07475452304237,18.77392098919427,0 -90.07505248066866,18.77293191663086,0 -90.07482300481391,18.77227856940266,0 -90.07435482137051,18.77150682051663,0 -90.07396819036354,18.77065990712897,0 -90.07314030613813,18.76980607913454,0 -90.07298908872907,18.76926861934818,0 -90.0728386645148,18.76802104555615,0 -90.0729346996868,18.76659510726446,0 -90.07298257959604,18.76588416324585,0 -90.07286711202731,18.76350884671434,0 -90.07235831653196,18.76214663781099,0 -90.07158635937894,18.76100060826588,0 -90.07058113194347,18.75918336397036,0 -90.06984974650044,18.75785710583868,0 -90.06885092249745,18.75627975609758,0 -90.06846658979657,18.75560985269875,0 -90.0677282101361,18.75432282017623,0 -90.0674368480838,18.75353854835239,0 -90.06721092589906,18.75287575540686,0 -90.06698203156043,18.75220423866732,0 -90.06664213496879,18.75120706203018,0 -90.06643280844781,18.74997324039848,0 -90.06618701795719,18.74852447824979,0 -90.06650765329771,18.74738289146081,0 -90.06732509920572,18.7463038626105,0 -90.06782116856343,18.74564904139445,0 -90.06886835540341,18.74426671077712,0 -90.06996872006154,18.74312244343731,0 -90.07168505077527,18.7413375855677,0 -90.07298961761472,18.74011584496465,0 -90.07449924086981,18.7382743426381,0 -90.0749857793206,18.7374677801527,0 -90.07605595605561,18.73569365110807,0 -90.07666404897003,18.73451920502344,0 -90.07793906586205,18.73015310617558,0 -90.07824414755453,18.72740725560011,0 -90.07857705442017,18.72484400181033,0 -90.07918134905709,18.72329401588532,0 -90.07978878262355,18.72156061442467,0 -90.08053899575577,18.71992116660284,0 -90.08142804940498,18.71860493558207,0 -90.08443605734226,18.7172299779283,0 -90.08648236045754,18.71579413771565,0 -90.0886154515035,18.71491000698818,0 -90.09036354715565,18.71401986714075,0 -90.09200989261869,18.71344918834169,0 -90.09369964785554,18.71315436183137,0 -90.09548329324251,18.71299857301856,0 -90.09862139615466,18.71245096431018,0 -90.10080095815553,18.71165913327888,0 -90.10216087237234,18.71094632531058,0 -90.10251725692164,18.70980518861517,0 -90.10346592652265,18.70780175576543,0 -90.10426162292373,18.70630047757571,0 -90.10471500027005,18.70511496659093,0 -90.10506276640824,18.70447821533253,0 -90.10589562807475,18.70361962690753,0 -90.10697687653058,18.70230620737787,0 -90.10786329300123,18.70112737083605,0 -90.10859598946001,18.7004965516815,0 -90.10875904646826,18.69939827725565,0 -90.10831058745394,18.69746497372215,0 -90.1076098584992,18.69621577058126,0 -90.10699991755375,18.69528903104127,0 -90.10676556637232,18.69491848346225,0 -90.10672836174398,18.69427578189245,0 -90.10761706707656,18.69295937749728,0 -90.10942619976743,18.69129023276221,0 -90.11133464114481,18.68943913076157,0 -90.11290312228729,18.68776623485141,0 -90.11311968458446,18.68634770938016,0 -90.11299710614043,18.68506156091168,0 -90.11254161431671,18.68354095394549,0 -90.11169810737739,18.68219783650846,0 -90.11128763445964,18.68086138750088,0 -90.11107584013219,18.67916106732874,0 -90.11133351095521,18.67815597459482,0 -90.11183718162931,18.67683360393257,0 -90.11195439223121,18.67559701412222,0 -90.11193192760362,18.67408307475091,0 -90.11207632876956,18.67124157591361,0 -90.11167596774467,18.66930902080379,0 -90.11105830585099,18.66884084724195,0 -90.11028854401604,18.6688289941201,0 -90.10981599546059,18.66831718538747,0 -90.10944822212097,18.6673024592189,0 -90.10957476204506,18.66551561784504,0 -90.11018160581077,18.66378203834309,0 -90.11025147394226,18.66249885330554,0 -90.11089008955439,18.66172895428984,0 -90.11149612467391,18.66004122083812,0 -90.11194695343252,18.65899322748918,0 -90.11225034907856,18.65812643065484,0 -90.11265694075074,18.65684842103131,0 -90.11373313666688,18.65581003751953,0 -90.11491018503612,18.65449799603947,0 -90.11632231920501,18.65351062209495,0 -90.11739847179413,18.65247221134736,0 -90.11757349829476,18.65204406816009,0 -90.1161957870375,18.64824234142243,0 -90.11482543662916,18.64664715153957,0 -90.10852699072872,18.64352311074823,0 -90.10463132031389,18.64104136460604,0 -90.10086481242952,18.63844045662429,0 -90.09749583768739,18.63487693370342,0 -90.09361289910314,18.63166867846219,0 -90.08306227741724,18.62472445090665,0 -90.0762822836649,18.62013899854567,0 -90.07002298490478,18.61483494867884,0 -90.06666551075325,18.6106657576322,0 -90.06483378053629,18.60639924668718,0 -90.06542259461833,18.6016861484383,0 -90.06765344181682,18.5974829649839,0 -90.07076867524027,18.5935356705511,0 -90.07693877362915,18.58915140708031,0 -90.08651962115376,18.58578837710465,0 -90.09785277480275,18.58390486069653,0 -90.10601008626756,18.58209295646312,0 -90.11264393199335,18.58025733468902,0 -90.12043440959442,18.57759151725082,0 -90.12415033111219,18.57558974744443,0 -90.12799920055539,18.57322664991941,0 -90.13072171768613,18.56987759669398,0 -90.13179394040048,18.56650338977136,0 -90.13412534520245,18.56375376592354,0 -90.13811489026608,18.56054491273498,0 -90.14284370044066,18.558679160191,0 -90.14668188715947,18.55692089612414,0 -90.15257701549682,18.55361940931272,0 -90.15429134364692,18.54977032662926,0 -90.15446643684602,18.54686675217347,0 -90.1546314853373,18.54456848651557,0 -90.15556206662312,18.54203957374797,0 -90.15866227389088,18.53881676718707,0 -90.16265478620028,18.53536512088377,0 -90.16396992926441,18.53259973643766,0 -90.16418071451187,18.53055300684489,0 -90.16365202947632,18.52163106673486,0 -90.16357279420613,18.5182777407144,0 -90.16328381575714,18.5129155549878,0 -90.16364283655686,18.50669549951168,0 -90.16577732611276,18.49977524006391,0 -90.16898419783807,18.49296695560243,0 -90.17165649860762,18.48854678747763,0 -90.17737858797059,18.48370628983364,0 -90.18331100964888,18.48040084150703,0 -90.18909549232418,18.47805329093801,0 -90.19198165029023,18.47694718150952,0 -90.19619421464508,18.47410615354696,0 -90.19802803006731,18.47154811608123,0 -90.19751732854886,18.46651147029903,0 -90.19398193115913,18.45808438709809,0 -90.19352003128535,18.45693079937291,0 -90.19381270731589,18.45555903745701,0 -90.19509135716338,18.45451722590962,0 -90.19570553262464,18.45369492246388,0 -90.19615160722857,18.4521247423874,0 -90.19622703616427,18.45117978998331,0 -90.19583543975429,18.44939653550068,0 -90.19539356089206,18.44701049370114,0 -90.19540170108041,18.44465977807162,0 -90.19558537086462,18.44259834557648,0 -90.19660943874399,18.4405780066032,0 -90.19799152528992,18.4387062928718,0 -90.199095406111,18.43731782696902,0 -90.2006128822227,18.4345020141191,0 -90.20108747587673,18.43301823627103,0 -90.20186978141437,18.4310802926198,0 -90.20225008740479,18.42985313860175,0 -90.20273438915834,18.42776744876032,0 -90.20270447755405,18.42590352799886,0 -90.20221161473361,18.42480684327383,0 -90.20135251245358,18.42221397449606,0 -90.20128237535896,18.42098017738958,0 -90.20173522915248,18.41898003015051,0 -90.2021626781506,18.41669281652925,0 -90.20292921058382,18.41386588577556,0 -90.2033126966746,18.41243808663409,0 -90.20494854596843,18.4097099495295,0 -90.20560038228192,18.40840076746638,0 -90.20668413042327,18.4063812084785,0 -90.20652297843549,18.40490309870025,0 -90.20602474815999,18.40351965697891,0 -90.20565649261033,18.4015265205321,0 -90.20576246279388,18.39992261296526,0 -90.20586966216682,18.39824227218186,0 -90.20701891319905,18.39650079924852,0 -90.20752825494694,18.39471168891396,0 -90.20759477968434,18.39306897184755,0 -90.20825498401715,18.3918554557216,0 -90.20999661458319,18.39061958740192,0 -90.2120523130223,18.38977056249858,0 -90.21431244599846,18.38865692932826,0 -90.21576212875482,18.38814300849473,0 -90.21744646055059,18.38797654187432,0 -90.21889061080996,18.38780654624918,0 -90.22010132385095,18.3872126419799,0 -90.22194127338828,18.38483130972523,0 -90.22291032971246,18.38182562156679,0 -90.22346437346059,18.37973128719086,0 -90.22444769420657,18.37833128142862,0 -90.22559233239089,18.37685716978388,0 -90.22601034192256,18.37575471308486,0 -90.22639076311968,18.37449880263107,0 -90.22684450888482,18.3736644458062,0 -90.22721819605043,18.37282892043163,0 -90.22760165389995,18.37138191948241,0 -90.22754420408437,18.36996671849217,0 -90.22712774212285,18.3684698337142,0 -90.22711031926677,18.36705521611059,0 -90.22709961392799,18.3652202096823,0 -90.22720470511896,18.36365447255163,0 -90.22734676359011,18.36228040381899,0 -90.22797460231004,18.36056937507754,0 -90.22876191117813,18.35889889031614,0 -90.22974200060732,18.35768991942195,0 -90.23027450262882,18.35693314449279,0 -90.23029645476184,18.35555732195797,0 -90.23024933423837,18.35349242337093,0 -90.2303247158667,18.3512764016486,0 -90.23075419098447,18.34944779042029,0 -90.23106480932015,18.34754099652291,0 -90.23165129954377,18.34590579432311,0 -90.23268104632619,18.34408589740874,0 -90.23357914645101,18.34299037997541,0 -90.23442626413689,18.34258219042976,0 -90.23613204019726,18.34103966510669,0 -90.23772137271042,18.33926607409763,0 -90.23946589190224,18.33780052566998,0 -90.24015593042317,18.33719889767492,0 -90.24081868706094,18.33579411506804,0 -90.24077080543205,18.33376741715878,0 -90.2399128550621,18.33234061397889,0 -90.23929198903424,18.33110837480735,0 -90.23862443624878,18.33029594927343,0 -90.23700740734765,18.32878168645113,0 -90.23567477648778,18.32700395230648,0 -90.23447559054078,18.32438716734192,0 -90.23370262517157,18.32265576834619,0 -90.23262535994232,18.31992606734931,0 -90.23241749395976,18.31789705514178,0 -90.23214115210099,18.31514074890181,0 -90.23193511308254,18.31299708422537,0 -90.23196246621204,18.31127729569574,0 -90.23201001568069,18.30828592607178,0 -90.23388577792457,18.30042892929347,0 -90.23524415638445,18.29363951847415,0 -90.23863303834302,18.28496811819896,0 -90.24111429573449,18.2783143030778,0 -90.24469969974544,18.27299039537523,0 -90.24791360586728,18.26742212632234,0 -90.25336050075077,18.26296099789623,0 -90.25765956297768,18.2599167436531,0 -90.26421230671474,18.2566657006758,0 -90.27085996865426,18.25532713333459,0 -90.27675008661319,18.25445538565343,0 -90.28043216397585,18.25550786946237,0 -90.28400248869058,18.25754299286965,0 -90.28916126186532,18.26029213547957,0 -90.29387130404403,18.26192088056813,0 -90.29542167640571,18.26257357779887,0 -90.29723694171355,18.26162442452322,0 -90.29923043100337,18.26079245327428,0 -90.30112941795508,18.25934553994149,0 -90.30343863329763,18.25555527693628,0 -90.30579300684761,18.25045150678222,0 -90.30982701202088,18.2466854129304,0 -90.31489134862193,18.24257527516463,0 -90.32069262065157,18.23931154491309,0 -90.32769857262885,18.23737855260048,0 -90.33418825311504,18.23813803455256,0 -90.34092067597562,18.24102718166076,0 -90.34398362881545,18.24515547355226,0 -90.34590785797498,18.25017588980262,0 -90.3471154188373,18.2562854568634,0 -90.34659629184705,18.2641152898668,0 -90.34642285519665,18.26749770478535,0 -90.34650093297383,18.26752130933439,0 -90.34810868132014,18.26931372645919,0 -90.35047718856907,18.27144918949175,0 -90.35606524623805,18.27238672936617,0 -90.3597717848575,18.27205566550724,0 -90.36328237558699,18.2711734012426,0 -90.36401271820284,18.27083845077707,0 -90.36566340967688,18.27083731215232,0 -90.36764313355306,18.27057785972617,0 -90.36837152247595,18.27037284505018,0 -90.37139137486287,18.27079669366579,0 -90.37182365915427,18.27032476210967,0 -90.37704436408367,18.2677058437646,0 -90.37899065424649,18.26467411805045,0 -90.38445462013777,18.26054359489378,0 -90.38672075828433,18.25617807296479,0 -90.38855814412179,18.24990077119736,0 -90.39170172993678,18.24622723499225,0 -90.39634439403748,18.24613752899422,0 -90.40049565363464,18.24680565178791,0 -90.40454764271205,18.24877219214647,0 -90.41080835904268,18.25165443127108,0 -90.41468209124892,18.25182628414881,0 -90.4175663025465,18.25126787108725,0 -90.42170595285677,18.25036791429984,0 -90.42674355550569,18.24792678776301,0 -90.43359261875699,18.24132822668739,0 -90.44093244934606,18.2353332904444,0 -90.45403587879935,18.22845890550823,0 -90.462973534029,18.22427634715053,0 -90.47076854570165,18.22127301284635,0 -90.47782538271208,18.21742327532343,0 -90.48405192962382,18.21270252704151,0 -90.48798309399577,18.20947061486267,0 -90.49376391539485,18.20316271922204,0 -90.49525003744563,18.19925187095513,0 -90.49509596280122,18.19294078808699,0 -90.49456977173602,18.18749342942748,0 -90.49347177246209,18.18092018557889,0 -90.49187821023187,18.17427942247335,0 -90.48975813966658,18.16741067405339,0 -90.48813409821085,18.16291825772298,0 -90.48573014975624,18.15698786097702,0 -90.48234214961164,18.1495538826983,0 -90.47912714148124,18.14313309558135,0 -90.47684138313744,18.14011947113224,0 -90.4734527026902,18.13613834606491,0 -90.47163645495351,18.13406208527629,0 -90.46910790210616,18.1312227919088,0 -90.46613751727978,18.12793763517947,0 -90.46585787025012,18.12763008120306,0 -90.46160503643158,18.12294652604016,0 -90.4587756040867,18.11979350520566,0 -90.45448392112647,18.11486672637368,0 -90.45041486543479,18.10995432524928,0 -90.44752214242455,18.10627619826429,0 -90.44406928333454,18.10172603353437,0 -90.43954009956013,18.09552696309244,0 -90.43746427741264,18.09238103361092,0 -90.43413650603108,18.08637285945881,0 -90.43249005443694,18.0822705547279,0 -90.43151467057254,18.07861669460315,0 -90.43091165169673,18.07395798985546,0 -90.43064592435314,18.06926363285521,0 -90.43050443222201,18.0656781636006,0 -90.43024377006817,18.05911548877842,0 -90.42982397710757,18.05308140651617,0 -90.4291665093038,18.04791916941235,0 -90.42805357107913,18.042695166715,0 -90.4255012346019,18.03729327693855,0 -90.42299416469905,18.03313882783738,0 -90.41962680496115,18.02836114501981,0 -90.41657548990071,18.02452949585554,0 -90.41192833128598,18.01923143031949,0 -90.40921724122093,18.01631416070229,0 -90.4059444778252,18.01286900498523,0 -90.40344924897791,18.0102535627679,0 -90.40014674156947,18.00674604639456,0 -90.39823099099742,18.00466057653635,0 -90.39419200719092,18.00005079289171,0 -90.38994066006111,17.99572102707731,0 -90.38635816859106,17.99248764362688,0 -90.38237532751329,17.98909691009645,0 -90.37913931265594,17.98648685477578,0 -90.37322095855312,17.98203119961539,0 -90.36922480827633,17.9792528745503,0 -90.36591376272912,17.97709515114783,0 -90.36030423511099,17.97375549148517,0 -90.35784164423555,17.97250365255397,0 -90.35245951891611,17.9708951175262,0 -90.34978391103081,17.97027180784737,0 -90.3440446193427,17.96889228660801,0 -90.33768921208964,17.96668753177678,0 -90.33203065028039,17.96457640535455,0 -90.32591447657204,17.96181968043761,0 -90.32233416707921,17.95973146124916,0 -90.320094387296,17.95815439787678,0 -90.31638946469181,17.95494741406536,0 -90.31284806590691,17.95072458317039,0 -90.31036149314275,17.94670856436644,0 -90.30797478414718,17.94191051496561,0 -90.30640383418375,17.93813887359384,0 -90.30486458595701,17.93384831662768,0 -90.30405693191545,17.9314845017267,0 -90.30339439037418,17.92941824749871,0 -90.30220693274276,17.92537894441893,0 -90.30150309019915,17.92273637765024,0 -90.30043495882393,17.91823197958194,0 -90.2990292786978,17.91063002471335,0 -90.29863470521096,17.90767512087613,0 -90.29813473629554,17.90078163952231,0 -90.29802943358771,17.89695021204878,0 -90.2979940098739,17.8931311042632,0 -90.29805502775686,17.88943435710793,0 -90.29820692611864,17.88598106415134,0 -90.29862918194861,17.88077373488515,0 -90.29925080076048,17.87598490869468,0 -90.2996900455224,17.87340619696273,0 -90.30024076151183,17.87068369194822,0 -90.3010116350935,17.86748659908057,0 -90.30158092590246,17.86544163877464,0 -90.30233978098796,17.86301581548416,0 -90.30342965481104,17.85996973922709,0 -90.30447724837917,17.85738220719313,0 -90.30693565794441,17.85211641248402,0 -90.30693456676498,17.85211636121986,0 -90.30693597573617,17.85211578096742,0 -90.30801473853198,17.85003955764467,0 -90.30916481054653,17.84792880126439,0 -90.31006057563719,17.84634259193599,0 -90.31113327874205,17.844492974122,0 -90.31180546854736,17.84335625472447,0 -90.31270038848477,17.84186124133162,0 -90.31355871146215,17.84044367899187,0 -90.31478255068413,17.83843447380297,0 -90.31647056905486,17.83566858127639,0 -90.31729320407258,17.83432035687995,0 -90.31873065503332,17.83263988313128,0 -90.31918801993048,17.83213666786466,0 -90.32000904107271,17.83102066591009,0 -90.32182215128752,17.82931647648859,0 -90.32341065509171,17.82780362049475,0 -90.32463336618514,17.82661757429046,0 -90.32592638376831,17.82526750006453,0 -90.32663471898083,17.82452734243798,0 -90.32829799435426,17.82296653007786,0 -90.32919418912934,17.82228292756295,0 -90.33088369951743,17.82121251770356,0 -90.33305950132873,17.82007796613211,0 -90.33494773447121,17.81919300369829,0 -90.33693056417538,17.81826864152965,0 -90.33907249648536,17.81737109184835,0 -90.34161549578569,17.81633182033814,0 -90.34341794610603,17.81537485634241,0 -90.34571733715799,17.81378179348035,0 -90.34801763709744,17.81194271380823,0 -90.34984400790646,17.81029757016712,0 -90.35145430416027,17.8087216689422,0 -90.35289194595651,17.80726532606906,0 -90.35422712385405,17.80593008654596,0 -90.35538062726597,17.80474353268599,0 -90.35643285553766,17.80354160573415,0 -90.35743613748511,17.8021815923368,0 -90.35882615892928,17.7999783396137,0 -90.35966969402165,17.79834655916602,0 -90.36023114710243,17.79700823401128,0 -90.36078962309064,17.79517522008739,0 -90.36106235606439,17.79336692107394,0 -90.36109785699264,17.79197511299987,0 -90.36108447705419,17.79041645095616,0 -90.36111312433155,17.78894970042904,0 -90.36115062373482,17.78757242785577,0 -90.36119788005223,17.78555582913365,0 -90.36121169385561,17.78431867420359,0 -90.3611942347133,17.78234620475529,0 -90.36115247142361,17.78100723102048,0 -90.36104251273917,17.77881043753013,0 -90.3609450942804,17.777384913888,0 -90.36080941533008,17.77573736886982,0 -90.36063134772841,17.77390713912654,0 -90.3605445607122,17.77316843858217,0 -90.3603206052713,17.77180389086163,0 -90.35981507355375,17.76970876943856,0 -90.35914920342145,17.76750149184658,0 -90.35857886890912,17.76558223655029,0 -90.35870878533044,17.76352905795511,0 -90.35959089873745,17.76119928454516,0 -90.36041260164185,17.7595855274992,0 -90.3611927416063,17.75850097318748,0 -90.36208919780836,17.75746195023401,0 -90.36352047715124,17.75648689605865,0 -90.36546425208057,17.75530652705055,0 -90.36778550664081,17.75394462571321,0 -90.36909562630677,17.7530188432438,0 -90.37055434404499,17.75165512435311,0 -90.37188705430054,17.7501099458556,0 -90.37296345579422,17.74842338720594,0 -90.37350713844884,17.74710434148961,0 -90.37382603076587,17.74572570788353,0 -90.37399549852158,17.7441226336138,0 -90.37403588152456,17.74269414943642,0 -90.37402569161816,17.74136395947308,0 -90.37398292290847,17.74044028932123,0 -90.37385652170973,17.73914215431411,0 -90.37362073017466,17.73717869071252,0 -90.37335981706103,17.73542262603429,0 -90.37280399804943,17.73247488497344,0 -90.37202626583191,17.72929364585711,0 -90.37153127182063,17.72709656839746,0 -90.37115314651889,17.725536221022,0 -90.3706558421049,17.72367915653565,0 -90.37024720251716,17.72228734328856,0 -90.36933035584897,17.71948409954407,0 -90.36833668016845,17.71679464566754,0 -90.36791695190715,17.71573432111486,0 -90.36727698391415,17.71413152257166,0 -90.36634646826366,17.71151745942579,0 -90.36550704321765,17.70916124860174,0 -90.36495726514022,17.70777999229889,0 -90.36451586110682,17.70673938445911,0 -90.36385439007023,17.70490791672843,0 -90.3633752629142,17.70336092537342,0 -90.36308316351874,17.70237129365776,0 -90.36267174186419,17.70099024285768,0 -90.3623482394797,17.69996193935637,0 -90.36170764366156,17.69804317052039,0 -90.36105776274488,17.69624284109689,0 -90.36045997043274,17.69469939499289,0 -90.36009280035472,17.69367254647164,0 -90.3595792986807,17.69087533319607,0 -90.35967638097334,17.68904576165948,0 -90.36017229004297,17.68616004720505,0 -90.36071851101956,17.68389649584933,0 -90.36128780722282,17.68238079029483,0 -90.36200635218563,17.68104530684424,0 -90.36294880777523,17.67955694896218,0 -90.36394525352659,17.67794797767242,0 -90.36494976621763,17.6764408607978,0 -90.36598807313308,17.67478943072611,0 -90.36670174682321,17.67313547139497,0 -90.3671410152545,17.67126547140704,0 -90.36734221076142,17.66955567342864,0 -90.36737490316682,17.66855979815755,0 -90.36728169513967,17.66679193383701,0 -90.36704360387178,17.66521939624043,0 -90.36662500403736,17.66353603655743,0 -90.36597990283485,17.66175109401637,0 -90.36519277976748,17.66015810087822,0 -90.36444962600709,17.65902851982137,0 -90.36368020671509,17.65805013302698,0 -90.36241316781455,17.6565581106682,0 -90.36139925770338,17.65537335413196,0 -90.35997891465549,17.65383539689556,0 -90.35863392834356,17.65241733889154,0 -90.35704689191773,17.65065720848216,0 -90.35601882272407,17.64946289336315,0 -90.35426301417959,17.64736928740895,0 -90.35289098976951,17.64557475894976,0 -90.35208917389623,17.64439364151682,0 -90.35149875074464,17.64341269106412,0 -90.35067283927967,17.64185438049829,0 -90.34943467326195,17.63910158414635,0 -90.34850129279025,17.63678930735287,0 -90.34779163042928,17.63501580288366,0 -90.34727825317384,17.63377874307959,0 -90.34657555047447,17.632200685922,0 -90.34552843804774,17.62994733874687,0 -90.3447702689695,17.62831777118159,0 -90.34383473831268,17.62631482483201,0 -90.34300189347549,17.62453794617947,0 -90.3418325186415,17.62205483602422,0 -90.34100548783275,17.62030756489516,0 -90.33995032226159,17.61806447013506,0 -90.33900035396009,17.61598659419711,0 -90.33788992672972,17.61348716011581,0 -90.33685773958908,17.61111333785972,0 -90.33642519740481,17.61011135639908,0 -90.33601947630981,17.6091704649421,0 -90.33525250245846,17.60739404385403,0 -90.33488534946767,17.60655833202769,0 -90.3341811359589,17.60501139137247,0 -90.33364479289477,17.60388758334184,0 -90.33279901690767,17.6022406431871,0 -90.33160260058179,17.60033815033772,0 -90.33007253941474,17.59857764785373,0 -90.32843480570024,17.59688356147567,0 -90.32789322628656,17.59629689375567,0 -90.32678104824686,17.59503106018271,0 -90.32541485140283,17.59343628589976,0 -90.32418755924962,17.59204937520726,0 -90.32329161897185,17.59110600974272,0 -90.32213662186138,17.59001232239447,0 -90.32001768113437,17.58842321614101,0 -90.31912255894812,17.58791936612394,0 -90.31670175473811,17.58679724596099,0 -90.31521837639244,17.58626254866835,0 -90.31376668776413,17.58587430854122,0 -90.3124449351391,17.58565862233724,0 -90.31086930187624,17.58564581456756,0 -90.30941754749922,17.58588885118947,0 -90.30662214057323,17.58665410414999,0 -90.30514003403425,17.58702170873604,0 -90.30334277991628,17.58726141368389,0 -90.30080043192773,17.58739382853885,0 -90.29729198265794,17.58733988620345,0 -90.29443672587576,17.58712465553604,0 -90.29346163343723,17.58702034532249,0 -90.29180412165309,17.58680937541072,0 -90.289919316138,17.5865000318416,0 -90.28691986806156,17.58582617675099,0 -90.28504835336219,17.58530524591216,0 -90.28239773540622,17.58445134191729,0 -90.28027659931494,17.58368587423241,0 -90.27688151675258,17.5823427726995,0 -90.27462941335607,17.58139512544663,0 -90.27093941225144,17.57978876224258,0 -90.26898020152292,17.57889840236147,0 -90.26641290266772,17.57766976798743,0 -90.26409478630973,17.57648364576807,0 -90.26210950506039,17.57539502586713,0 -90.259131975423,17.57360093019006,0 -90.25735387637044,17.57241323306626,0 -90.25517383416057,17.57094039000562,0 -90.25296802722225,17.56948291989426,0 -90.25045736616764,17.56763192190082,0 -90.24776078263183,17.56478749883514,0 -90.24660193848808,17.56242224101238,0 -90.24590815396159,17.55971553865845,0 -90.245637258025,17.55702456825718,0 -90.2456278937769,17.55619710578987,0 -90.24581473670298,17.55407670906175,0 -90.24612040206077,17.55302323801828,0 -90.24689753949448,17.55141539174959,0 -90.24841131134664,17.54907056422916,0 -90.24939170022657,17.54746840949943,0 -90.250504576331,17.54596482479313,0 -90.25243062738907,17.5439542937707,0 -90.25453511799665,17.54203486525098,0 -90.25590437661299,17.5407756042543,0 -90.25807283684027,17.53868191522583,0 -90.25979032507846,17.53707400036857,0 -90.26147113639503,17.53553110975034,0 -90.26350831103187,17.53367475468976,0 -90.26542143263225,17.53193619763176,0 -90.26771834683115,17.52982064937542,0 -90.26939401095478,17.52821619673084,0 -90.27184108253356,17.5256986331454,0 -90.27364550370912,17.52361445547723,0 -90.27501327190122,17.52181328860298,0 -90.27646393335039,17.51951205825154,0 -90.27791588309088,17.5166776754994,0 -90.27841274484804,17.51542971876933,0 -90.27903833598046,17.51262650178379,0 -90.27914436545244,17.5102281786722,0 -90.2789673200821,17.5082672020669,0 -90.278251979668,17.50567482156912,0 -90.27683720034632,17.50336323971423,0 -90.27550242286556,17.50190821800167,0 -90.27358632325388,17.50030187242887,0 -90.27121939318759,17.49876819632336,0 -90.26931390943487,17.49779255577685,0 -90.2678067056879,17.49718467799062,0 -90.26640657719516,17.49677915996941,0 -90.26457950939255,17.49632021889839,0 -90.26063150308393,17.49517507065012,0 -90.25754817982022,17.49425868768174,0 -90.25457471507795,17.49333566628382,0 -90.25204100919106,17.49249820414359,0 -90.24985854118857,17.49172489377792,0 -90.24796850340581,17.49100767898165,0 -90.2439071984715,17.48932601906613,0 -90.24041977477764,17.48775301554597,0 -90.23745027439924,17.48633958371635,0 -90.23482744402783,17.48504680418957,0 -90.23234520044812,17.48380209898418,0 -90.23110341743413,17.48320501889245,0 -90.22930047634459,17.48235843574674,0 -90.22641648357887,17.48093202289503,0 -90.22420334564411,17.47963008287439,0 -90.22224234459436,17.47816554956093,0 -90.22022737073358,17.47633490422146,0 -90.21900938359425,17.47507471719772,0 -90.21809478674744,17.47404571214872,0 -90.2164825468672,17.4720833120174,0 -90.21547870256512,17.47073327576293,0 -90.21429308053862,17.46889512044277,0 -90.21321064630904,17.46671371914134,0 -90.21265784590102,17.46519171431693,0 -90.21230482414514,17.4640297961548,0 -90.21190251505719,17.46224574448529,0 -90.2117139452802,17.46039468351047,0 -90.21182616459376,17.4586308188011,0 -90.21214643452937,17.45716840122906,0 -90.21265251870254,17.45566944008153,0 -90.21312938704412,17.45456499393543,0 -90.21383257115336,17.45320463849446,0 -90.21464108370705,17.45191754871818,0 -90.21561435996639,17.45064478699205,0 -90.21654924707371,17.44959966749011,0 -90.21774715228479,17.44843737744458,0 -90.21922698012006,17.44722261951246,0 -90.22195267721793,17.44558619927406,0 -90.2240770888781,17.44441752086889,0 -90.22591375719554,17.4433403585609,0 -90.22726494535371,17.44255264176407,0 -90.22962602492281,17.4411879528964,0 -90.23450549390883,17.4384257981097,0 -90.23876464246798,17.43609371865276,0 -90.24223112828786,17.43424496461965,0 -90.24441710183011,17.4331008821957,0 -90.24780881274488,17.43136512362762,0 -90.25078867186767,17.4298848490798,0 -90.25482010869334,17.42798152048003,0 -90.25916560156048,17.42589445048181,0 -90.26154975195861,17.42465411037135,0 -90.26396018634792,17.42334212595304,0 -90.26615357683679,17.42209310626684,0 -90.27016311665815,17.4196560160807,0 -90.27191479607319,17.41852186011804,0 -90.27370721400551,17.41731183720157,0 -90.27483282347826,17.41650051635515,0 -90.27579270766675,17.41577007245554,0 -90.27720790936201,17.41465587669769,0 -90.27913035574555,17.41313786121281,0 -90.28051714669562,17.41209202119115,0 -90.28225356339935,17.41089809399972,0 -90.28435993927421,17.40954479580629,0 -90.28662446570993,17.40816593995143,0 -90.28953303174764,17.40654579363009,0 -90.29185039958472,17.40540233797337,0 -90.29287741980093,17.40494301816119,0 -90.29553719317695,17.40389664676674,0 -90.29879452417413,17.40284314150515,0 -90.30143391007245,17.40224822803622,0 -90.30940342153842,17.40187804064748,0 -90.31253476544022,17.40215766866114,0 -90.31463840892502,17.40223289496161,0 -90.31633676725488,17.40229361209126,0 -90.31726646332025,17.40232733048997,0 -90.31854122696595,17.40237355682908,0 -90.32013232264856,17.40243124279361,0 -90.32163508171091,17.40248571442581,0 -90.32400016080832,17.40257003650489,0 -90.32518900796801,17.40261125305814,0 -90.32745567739089,17.40268981738739,0 -90.32849176038408,17.40272572016973,0 -90.32946220857059,17.40275934367052,0 -90.33107819392171,17.40281775422367,0 -90.33205978133398,17.40285322777789,0 -90.33636198193787,17.40302515138184,0 -90.33765445425756,17.40308257534566,0 -90.34002660750043,17.40319782520963,0 -90.34174739718092,17.40328442763047,0 -90.34272075094707,17.40333340716857,0 -90.34541062949634,17.40346213711852,0 -90.34814144699004,17.40358549287988,0 -90.34941918579041,17.40363297408297,0 -90.35102184059386,17.40369616620235,0 -90.35308376920946,17.40370530410842,0 -90.35470007935807,17.40363741630348,0 -90.3564139085134,17.40348906211419,0 -90.35776736349504,17.40329594243682,0 -90.35898656665601,17.40306284576086,0 -90.36108917749473,17.40253421336452,0 -90.36327717411008,17.40179491657709,0 -90.36491569413388,17.40109637685866,0 -90.3655059323751,17.40081993850649,0 -90.36646468892002,17.40034972143957,0 -90.36776834985173,17.39973942721917,0 -90.3698523034539,17.39878378716995,0 -90.37102049512387,17.39780610103647,0 -90.37149017251485,17.39695551915322,0 -90.37180029734117,17.39622358890029,0 -90.37205862847266,17.39562511029402,0 -90.37232136094214,17.39495760386229,0 -90.37290702405066,17.39342673114278,0 -90.37334303170854,17.39243884383826,0 -90.37383427482492,17.39154554206063,0 -90.37459395588741,17.39036678306246,0 -90.37562318531943,17.38901246643006,0 -90.37649848897578,17.38803979174962,0 -90.37722526960492,17.387338337815,0 -90.37833401879394,17.38640548077059,0 -90.37875071139322,17.38609470611242,0 -90.3803495239703,17.38513353041403,0 -90.38165558804455,17.38455971423314,0 -90.38333401467152,17.38390605892322,0 -90.38489003904736,17.38327670076471,0 -90.38657618725546,17.38264999740706,0 -90.38800271286645,17.38207070342112,0 -90.38863078170911,17.38177267198491,0 -90.38994401559054,17.38106369112553,0 -90.39186996562732,17.37985396017848,0 -90.39310582396193,17.37896180369934,0 -90.39469556795198,17.37771152705437,0 -90.39554112335331,17.37703041983355,0 -90.39700252821071,17.37564885763754,0 -90.39782451644992,17.37452041310664,0 -90.39816459468841,17.37378556513193,0 -90.39848403275953,17.37257932361082,0 -90.39864155119494,17.37137062029774,0 -90.39876994130441,17.36961654242811,0 -90.39888670091126,17.36813654743635,0 -90.39894080666143,17.36603366733498,0 -90.39893963133291,17.36420270627377,0 -90.39894873531432,17.3626582806513,0 -90.39893925041406,17.35990952661751,0 -90.39891061900327,17.35784762531925,0 -90.39888890776756,17.3566777918731,0 -90.39882562454714,17.35436848002104,0 -90.39868087501364,17.35184267594055,0 -90.39866831496064,17.35001566648782,0 -90.3987648255934,17.34828120451801,0 -90.39892238466747,17.34673641780738,0 -90.39922936032511,17.34556965282184,0 -90.3999203046284,17.34423307674326,0 -90.40138791798574,17.34242860375075,0 -90.4028506386706,17.34119975240072,0 -90.4048827685084,17.33996296159315,0 -90.40626730604941,17.33936535618123,0 -90.4078366509106,17.33872641890227,0 -90.40975371558748,17.33788980612333,0 -90.41061117571225,17.33750957443452,0 -90.41194357976347,17.33694587928564,0 -90.41307848580421,17.33647710784981,0 -90.41444990522987,17.33590704753841,0 -90.41617569145779,17.33514635796201,0 -90.41845084189139,17.33413299751489,0 -90.41993777300787,17.33332776820218,0 -90.42078283593084,17.3326225288087,0 -90.42221021863675,17.3310964525933,0 -90.42278988366328,17.33028581791164,0 -90.42316398545815,17.32960254499863,0 -90.42383918346761,17.32801444687123,0 -90.4245643471843,17.32596577103685,0 -90.42499711693928,17.3239378464978,0 -90.42498020224374,17.32242141313276,0 -90.42478326862383,17.32136761624781,0 -90.42454435392639,17.32052091358718,0 -90.42434573198042,17.31994582915483,0 -90.42382605461908,17.31878403673772,0 -90.42274665105211,17.31770703338881,0 -90.42164090449872,17.31696485042197,0 -90.42042596624756,17.31651792072592,0 -90.41959306463812,17.31634252246776,0 -90.41809801816886,17.31601516695211,0 -90.41611232103214,17.31569945830456,0 -90.41525038373193,17.31555475098168,0 -90.41384266227465,17.31524641752823,0 -90.41290328187773,17.31500474222909,0 -90.41050913137742,17.31430675345688,0 -90.40889811164793,17.31378946104017,0 -90.40761179536507,17.31336356140913,0 -90.4062160750812,17.31288459649216,0 -90.40540023499032,17.31258946335767,0 -90.40322634541415,17.31171276546475,0 -90.40074764386847,17.31046548296622,0 -90.39917181884594,17.30952155053724,0 -90.3977599238282,17.30859005353835,0 -90.39676262146527,17.30789089204281,0 -90.39511231961839,17.30667626292644,0 -90.39419546838452,17.30597872096425,0 -90.39247256061805,17.30459260262926,0 -90.39158208841995,17.30383605292166,0 -90.39035007313815,17.30274915694584,0 -90.3886469639195,17.30114158650196,0 -90.38756284490562,17.3000028800589,0 -90.38712497627107,17.29952445350492,0 -90.38572903290725,17.29797289193502,0 -90.38433283929744,17.29646269553005,0 -90.38335261326118,17.29547750331804,0 -90.38008885056567,17.29281654918964,0 -90.37636156143724,17.29014161481471,0 -90.37436489656027,17.2884640681447,0 -90.37240991335,17.28658447187531,0 -90.37098104521903,17.28493417678805,0 -90.36972887176019,17.28301743865352,0 -90.36871876688386,17.28094502470303,0 -90.36821388816963,17.27956319546751,0 -90.36766441092023,17.27790432266602,0 -90.36701488727718,17.27656529351847,0 -90.36581265784993,17.27379674371501,0 -90.36497022588969,17.27259281748314,0 -90.36329453115189,17.26954276605277,0 -90.3618000603945,17.26718327959235,0 -90.36081445472755,17.26597746076169,0 -90.35889181977947,17.26441808732099,0 -90.35425358482792,17.26299470078116,0 -90.35211507028349,17.26227832503156,0 -90.35143074975251,17.26204908044521,0 -90.34885504006455,17.2608190786563,0 -90.34715280169267,17.25964962425455,0 -90.34342801823745,17.25634298662676,0 -90.33966221025493,17.25257696416408,0 -90.33706626872495,17.25047802987298,0 -90.33418726399044,17.24814592070165,0 -90.33045239094329,17.24557301925999,0 -90.32688464674899,17.24295558009186,0 -90.32389231093015,17.24077477304435,0 -90.32184589421585,17.23921824337879,0 -90.32042962986579,17.23799805552052,0 -90.3169783880618,17.23958019674204,0 -90.31597200545352,17.23984203160671,0 -90.31401294076112,17.23995350017324,0 -90.31285671354138,17.24067209653582,0 -90.31222621378207,17.24135183726073,0 -90.31073782799054,17.24192834381198,0 -90.30838490174162,17.24286028591479,0 -90.30732077859243,17.24380946766475,0 -90.30569448661012,17.24401706239152,0 -90.30301804098644,17.24421055439562,0 -90.30154028393288,17.24405308630953,0 -90.30001412974542,17.24394083509532,0 -90.29809475559253,17.24460320490145,0 -90.29635761909866,17.24586441341535,0 -90.29357431398213,17.24683625253142,0 -90.29007831563845,17.24756905290739,0 -90.28768555812769,17.24794966572762,0 -90.2828146334776,17.24802149126721,0 -90.28066390135841,17.24817590527287,0 -90.27904228200255,17.24806219965403,0 -90.27760621887495,17.24831801017832,0 -90.27631335595012,17.24857575100492,0 -90.27395408732686,17.25096470892289,0 -90.27229771987329,17.25321312449565,0 -90.27130664297457,17.25391457640533,0 -90.26988947384868,17.25479167821071,0 -90.26795640303828,17.25637107532692,0 -90.26750080050817,17.25758825179642,0 -90.26641603043083,17.25829986830034,0 -90.26500849881107,17.2593129255103,0 -90.26376120316455,17.26025169347782,0 -90.26275765914251,17.26084970203278,0 -90.2619160549997,17.26125876150643,0 -90.26128125709377,17.26113541399491,0 -90.2603316042094,17.26077838778987,0 -90.25953373243992,17.26092042173387,0 -90.25821249382547,17.26147583909857,0 -90.25745213742748,17.26177129701415,0 -90.25621780444654,17.26183089493351,0 -90.25490221249778,17.26200406454952,0 -90.25402817023955,17.26191565357102,0 -90.25287906383957,17.26159409572714,0 -90.25220562785475,17.26139373141656,0 -90.25026375721775,17.26087016000765,0 -90.24883734011503,17.26046832332649,0 -90.24702768040423,17.26015297555203,0 -90.24493667534253,17.26029633355562,0 -90.2440429045613,17.26019805248725,0 -90.24335584850174,17.26024596697204,0 -90.24195531317709,17.26011204731323,0 -90.2408522764043,17.26003955041958,0 -90.23986644674835,17.26011201990396,0 -90.23861253074264,17.26015212594081,0 -90.2378074184644,17.26011238111178,0 -90.23649725290396,17.2599223224837,0 -90.23578421187074,17.25971180354538,0 -90.23492627503001,17.25921256553537,0 -90.23388677043042,17.25888285663215,0 -90.23287967158304,17.2583815564848,0 -90.23174853391808,17.25819393556132,0 -90.22945514916174,17.25790426247453,0 -90.22736718514791,17.25784677621961,0 -90.22581109272966,17.25814067976659,0 -90.22384161106562,17.25814213703106,0 -90.2224121514856,17.25795034079361,0 -90.22088546067495,17.25827328343032,0 -90.22010289895267,17.25872120291602,0 -90.21900608253567,17.26022562590448,0 -90.21800219251521,17.26150195324494,0 -90.21702381889575,17.26306534536478,0 -90.21620149102256,17.26417214551963,0 -90.21588979353486,17.26505664865265,0 -90.21545832118437,17.26596816133094,0 -90.21387672615519,17.2679532391541,0 -90.21326708444931,17.2688049281641,0 -90.2123871906594,17.26976754815318,0 -90.21076009769978,17.27080579540196,0 -90.20982828061946,17.27125158983144,0 -90.20898423983112,17.27181328652512,0 -90.20699648654245,17.27301851142116,0 -90.20500827666666,17.27425237824668,0 -90.20398519160027,17.27481155606197,0 -90.20284318843528,17.2753403986327,0 -90.20143698336757,17.27557883441322,0 -90.19911625366805,17.27511638210693,0 -90.19759417455133,17.27512380188764,0 -90.19679120133158,17.27494055770102,0 -90.19631686087422,17.27473323110953,0 -90.19551475939537,17.27449265166556,0 -90.19465038367215,17.27442322665929,0 -90.1942309431787,17.27453204762837,0 -90.19295920226605,17.27471926578163,0 -90.1916520126771,17.27535610943568,0 -90.19059514182123,17.27617278091333,0 -90.1886033295438,17.27763578469613,0 -90.18685671139664,17.27867213528863,0 -90.18532503146648,17.2793100879797,0 -90.18364982744913,17.27957328840052,0 -90.18147263594521,17.27948536933017,0 -90.18042879699941,17.27944203005665,0 -90.17929545024118,17.2793974268988,0 -90.17830342410856,17.27987088288889,0 -90.17754833758065,17.28046235097688,0 -90.17592011555493,17.28155760184784,0 -90.17386759662088,17.28307692230212,0 -90.17127973105644,17.28447398383426,0 -90.1689673791951,17.28541616355407,0 -90.1660253543517,17.28655011103542,0 -90.1628516314906,17.28722200186671,0 -90.1607274743301,17.28756465568891,0 -90.15732163395695,17.2878031089311,0 -90.15392328773737,17.28755421137078,0 -90.15183866701804,17.28726657978135,0 -90.14961281805044,17.28646085307216,0 -90.14764889508119,17.28608888475081,0 -90.14726587849384,17.28576806297707,0 -90.14673323882478,17.28547378227694,0 -90.14631596956957,17.28543917488115,0 -90.14487939696032,17.28570543096957,0 -90.14232470929714,17.28687319380476,0 -90.14114824104904,17.28768786112556,0 -90.13940087563384,17.28875240786052,0 -90.1360824494986,17.29105598620204,0 -90.13343058322299,17.29270961982495,0 -90.13153705575097,17.29357130499753,0 -90.12914072344094,17.29413906999207,0 -90.12728857739332,17.29425588539534,0 -90.12561545612859,17.29437525047752,0 -90.1239418893058,17.29452326468929,0 -90.12257357616501,17.29446730702387,0 -90.12108365319651,17.29508811714989,0 -90.11935073679331,17.2959806521675,0 -90.11762280809451,17.29655214098158,0 -90.11604166664954,17.29689636828795,0 -90.11470208346331,17.29706057422288,0 -90.11374871376161,17.29695510467319,0 -90.11298988475902,17.29662307623097,0 -90.11152069184908,17.29591383889359,0 -90.10932753741699,17.29569873669474,0 -90.10683863095326,17.29607566744639,0 -90.10558879341815,17.29660807624264,0 -90.10448145071386,17.29718840595716,0 -90.10400405410032,17.29718150845104,0 -90.10381740417752,17.29690358510066,0 -90.10258551522945,17.29628945729773,0 -90.10133494947517,17.2968676980447,0 -90.1003657812922,17.29777109777508,0 -90.09815536857812,17.29865652248971,0 -90.09447508886663,17.29887842385007,0 -90.09222483655661,17.29925862241934,0 -90.0910226884468,17.29979162326104,0 -90.08963101844164,17.30023012234784,0 -90.08843391315506,17.30044208529432,0 -90.08658073170723,17.29986470529459,0 -90.08510152799049,17.29979732415268,0 -90.08454022177719,17.29905523247553,0 -90.08388416477285,17.29826589074676,0 -90.08285777541006,17.29673723215289,0 -90.08159126379758,17.29529681501596,0 -90.08035296643298,17.29509530053262,0 -90.07874508061008,17.29410859911289,0 -90.07652169926281,17.2927918207485,0 -90.07495651877399,17.29212680758281,0 -90.07372695994614,17.2913749427218,0 -90.07248943031942,17.29112752536455,0 -90.07148841084179,17.29102116561871,0 -90.06974176427522,17.28975715630413,0 -90.06867724705909,17.28763158046195,0 -90.06831424964471,17.28643365654129,0 -90.06819937409037,17.2846430515367,0 -90.06784001465942,17.28321583149855,0 -90.06738155853263,17.28201651190151,0 -90.0669693880708,17.2809096084905,0 -90.06688990368642,17.27989930934932,0 -90.06604305266394,17.27910713769728,0 -90.06495245494781,17.27863248598643,0 -90.06353282308962,17.27783192482922,0 -90.06186726513479,17.27748645075551,0 -90.06139430391917,17.27720430541918,0 -90.06059667893641,17.27632109714158,0 -90.06008254247305,17.27562551933111,0 -90.05971378985717,17.27479446233853,0 -90.05919893225038,17.27414474226619,0 -90.05759499356508,17.27292861951169,0 -90.05664983876137,17.27231845422052,0 -90.05528604621419,17.27101410027035,0 -90.05502371826243,17.26949655775785,0 -90.05481859876141,17.26738355142215,0 -90.05441454447562,17.26577219053243,0 -90.05395620508477,17.26457285821909,0 -90.052983062552,17.26272379712373,0 -90.05276702440536,17.26129867325342,0 -90.05235205525545,17.26037519302817,0 -90.05131517077997,17.25953431960688,0 -90.04988917898241,17.25914641948701,0 -90.04916815649153,17.2594569105386,0 -90.04825914217092,17.25958115806743,0 -90.04702187828326,17.25933362024383,0 -90.04504667912241,17.25934699229845,0 -90.04332844795921,17.25857632645027,0 -90.04273277365908,17.2585102185735,0 -90.04142576885525,17.25814694841119,0 -90.04047214604229,17.25807556012782,0 -90.03826661280516,17.2579283711206,0 -90.03682839884016,17.25830850724254,0 -90.03528094704755,17.25805632272671,0 -90.0346302072561,17.25770269818694,0 -90.03379957917139,17.25740375091872,0 -90.03327916723796,17.25636401579173,0 -90.03211537514079,17.25451207044209,0 -90.03094701586036,17.25294673330147,0 -90.03042020477018,17.25230825094776,0 -90.0297125933356,17.251781766048,0 -90.02912797029225,17.251027754805,0 -90.02926013510461,17.25022700763215,0 -90.02797618750863,17.24843060742145,0 -90.02727410873823,17.2475601840384,0 -90.02639031753652,17.24685907708838,0 -90.02628846588124,17.24576819089436,0 -90.02683453622902,17.24520291403604,0 -90.02745035808604,17.24400797338077,0 -90.02705758062329,17.24245409712027,0 -90.02707502801675,17.24136497541501,0 -90.02703190381006,17.24033229344795,0 -90.02668868362714,17.23940984409865,0 -90.02598755719343,17.23848209957808,0 -90.02515794870428,17.23812580932542,0 -90.02309037809196,17.23683381669298,0 -90.02238744058049,17.23602070764808,0 -90.02169278499191,17.23469169945702,0 -90.02003822558079,17.23369247869094,0 -90.01938668078813,17.23339614348129,0 -90.01719806810365,17.23221697905103,0 -90.01589223916709,17.23179625633376,0 -90.01505347072431,17.23201314801726,0 -90.01356778267096,17.23164707624928,0 -90.01298143899866,17.23100767966316,0 -90.01216388445674,17.22990616522446,0 -90.01127469990122,17.22954894115597,0 -90.0100762072272,17.22987513634175,0 -90.00905019283631,17.23060523450364,0 -90.00718355314444,17.23166682626062,0 -90.00532798738661,17.23204054393995,0 -90.00377713294698,17.23201744053508,0 -90.0028292384943,17.23160197026517,0 -90.00177500961637,17.23038222441481,0 -90.00155400332045,17.2292895693764,0 -90.00138986913981,17.22836976651944,0 -90.00057147476363,17.22732553802233,0 -89.99951080103868,17.22650703182643,0 -89.9973607604463,17.22664694938597,0 -89.9956999410536,17.22604880338671,0 -89.99237370028123,17.2251390774403,0 -89.99153588059572,17.22529855098523,0 -89.98849582964637,17.22513838977777,0 -89.98723026728334,17.22592211547647,0 -89.98603643123896,17.22596156368061,0 -89.98359283918494,17.22581026407105,0 -89.98204486153355,17.22561504157249,0 -89.98129382850192,17.22495642100153,0 -89.97975785015447,17.22317269379387,0 -89.97947547173702,17.22219377954289,0 -89.97991067963592,17.22111097112276,0 -89.97945216766669,17.21995741162472,0 -89.97862928143616,17.21919971694923,0 -89.97739449865981,17.21809183035729,0 -89.9770487653108,17.21734129834591,0 -89.97670769614591,17.21630416770062,0 -89.97553444972259,17.21508253094155,0 -89.97488679202903,17.21455679376484,0 -89.97489985104403,17.21375431932798,0 -89.97461470691354,17.21294736252064,0 -89.97379187002285,17.21218965556066,0 -89.97302588017243,17.21160480169873,0 -89.97201946944674,17.21113099602739,0 -89.97064495428683,17.21128231440778,0 -89.96987524309476,17.21092672807284,0 -89.96976623976038,17.21029441958227,0 -89.96949793668892,17.2084557113982,0 -89.96957999285958,17.20708094464804,0 -89.96905912866754,17.20609843596631,0 -89.96924831710773,17.20547061645005,0 -89.97022959887114,17.20382271480699,0 -89.97055018931903,17.2024515348889,0 -89.97014953499327,17.20141350467568,0 -89.96986348891728,17.20066386592272,0 -89.96929140235233,17.19916458814392,0 -89.96794966898214,17.19730972535204,0 -89.96668206875161,17.19542786477279,0 -89.96528729309254,17.19317085960711,0 -89.9638841346386,17.19142972200557,0 -89.9617095227206,17.1894476149301,0 -89.9601712520883,17.18867908501879,0 -89.95898235950635,17.18843181490377,0 -89.95732203854278,17.18783342298927,0 -89.95649094591033,17.18759154128908,0 -89.95554527945666,17.18706126120863,0 -89.95401362360009,17.1858914606375,0 -89.95231904328116,17.1837445307583,0 -89.95080714088527,17.18137102437579,0 -89.94958121356085,17.17974716326329,0 -89.94871307378891,17.17812871258222,0 -89.94784400841242,17.17656757870653,0 -89.94702143512541,17.17580980261253,0 -89.94619511113909,17.17528129733687,0 -89.94471195969193,17.17480017115314,0 -89.94363586097253,17.17495586132529,0 -89.94272714203575,17.17537925811352,0 -89.93951128116865,17.17750909938011,0 -89.93473748754671,17.18007385256558,0 -89.93252974508971,17.18133979489195,0 -89.92957802242242,17.18190639623707,0 -89.9274156564758,17.18282897523863,0 -89.92464752368534,17.18431560121407,0 -89.92176262012038,17.18564751524821,0 -89.91819998772343,17.18708368117316,0 -89.91499698466237,17.18841061964582,0 -89.91113570425775,17.19106513091409,0 -89.90803662306134,17.1933108257471,0 -89.9047336161932,17.19585909112002,0 -89.90121044939089,17.19729551318587,0 -89.89885858409279,17.19764151817757,0 -89.89557173893739,17.19682648184079,0 -89.89338081017404,17.19706024223347,0 -89.89019347973256,17.19743147593389,0 -89.88801852296481,17.19670992524134,0 -89.88556787105867,17.19583121160696,0 -89.8828204147281,17.19605625083517,0 -89.88133993918126,17.1966066295907,0 -89.87976136817048,17.19826384581248,0 -89.87843026748003,17.19938980709956,0 -89.87698694456077,17.20009360182418,0 -89.87467672702066,17.20032529876977,0 -89.87087183732889,17.20194786499079,0 -89.86873078330927,17.2039402046363,0 -89.86651725564646,17.20551097506622,0 -89.86482630420656,17.20674588210077,0 -89.86326233090246,17.20752412081692,0 -89.86149827096368,17.20838528722435,0 -89.85986852136674,17.20881849868457,0 -89.85772484638746,17.2086015955241,0 -89.85533644783754,17.20874774833212,0 -89.85207304401247,17.20984330292132,0 -89.84890191376017,17.21112369281279,0 -89.84619147579745,17.21337435387779,0 -89.84324010181172,17.21575877503851,0 -89.84236111943353,17.21693739910933,0 -89.84145251020642,17.21985831207043,0 -89.84083635539294,17.22241691299816,0 -89.83987919170447,17.22538290950979,0 -89.83837366388249,17.22691855486151,0 -89.83486272483279,17.2285143536107,0 -89.83032633847272,17.23146976868081,0 -89.82433730690661,17.23564037456977,0 -89.82101852922496,17.23714720033885,0 -89.81750649915564,17.23878848632054,0 -89.81559173236647,17.23912504595722,0 -89.81031979969634,17.24041727174083,0 -89.8050229972694,17.24037899226001,0 -89.80311690044365,17.24021109768956,0 -89.80144304559829,17.24041376636113,0 -89.79999667833091,17.24126208996689,0 -89.79893753047881,17.24179554669508,0 -89.79678258780055,17.24221981110856,0 -89.79458863989062,17.24213896539184,0 -89.79154064738277,17.24176930020806,0 -89.78835668336474,17.24098467674285,0 -89.78376050395681,17.23907677272672,0 -89.7809080273787,17.23796109392722,0 -89.77683178907712,17.23909958078796,0 -89.77555948597998,17.24022566153081,0 -89.77450702206622,17.24199677145789,0 -89.77433360174872,17.24373664998295,0 -89.77387151396118,17.24560947103283,0 -89.77285042906108,17.24669369920811,0 -89.77193592644558,17.24713760099036,0 -89.7696505491633,17.24682570864509,0 -89.76806727743046,17.247304695636,0 -89.76711215359036,17.24884729844034,0 -89.76662604091304,17.24935539052462,0 -89.7659600050202,17.2499179081702,0 -89.76517768294941,17.25030657829873,0 -89.76344811067771,17.25027871591349,0 -89.76177818189275,17.25025180022445,0 -89.75998296849977,17.25056679203448,0 -89.75878215125742,17.25100600704696,0 -89.75770061023131,17.25144713952044,0 -89.75613291855876,17.25239632561863,0 -89.75427001755358,17.25316875564793,0 -89.75276795995866,17.25377503098479,0 -89.75096768944216,17.25437646884406,0 -89.74881358348567,17.25474286749744,0 -89.74774105257225,17.25466817681109,0 -89.7462399752024,17.25521709074407,0 -89.74533731321827,17.25566104637573,0 -89.74448825035491,17.25644980405734,0 -89.74358859909439,17.25672183025311,0 -89.74251707106629,17.25658980350773,0 -89.74167504443903,17.2569774010657,0 -89.74118985520148,17.25742810933581,0 -89.74070164068685,17.25805073527981,0 -89.74027608784772,17.25850240863433,0 -89.7393167816504,17.25877344450823,0 -89.73747394401171,17.25839957058069,0 -89.73616990585542,17.25791979521354,0 -89.73443223594504,17.25835011978971,0 -89.73323032211337,17.25884646870076,0 -89.73221642017175,17.25882996838209,0 -89.72983683920404,17.25844728922233,0 -89.72811635594347,17.25790335869747,0 -89.72485029762311,17.25704759904441,0 -89.7224727965656,17.25655022805837,0 -89.72063207013979,17.25606159811935,0 -89.71681412404931,17.2560565282708,0 -89.71531603156237,17.25643327816197,0 -89.71410495864298,17.25744524997967,0 -89.71279085312392,17.25753838212103,0 -89.71136356864581,17.25728572327579,0 -89.70934091389863,17.25696597671791,0 -89.70648637768323,17.25646060346067,0 -89.70380464110382,17.25693860035322,0 -89.70286696471995,17.26007081408536,0 -89.70156428918497,17.26247064962209,0 -89.69964901014201,17.2638919059313,0 -89.69546854193709,17.26515479355573,0 -89.68917262819022,17.26492997009804,0 -89.68517652741657,17.26292704712668,0 -89.68266384806562,17.2625223553663,0 -89.67857677797127,17.26560231099683,0 -89.67521276205062,17.27051002839219,0 -89.67211984859806,17.28135403070557,0 -89.67153282883017,17.2855879092068,0 -89.67127324038901,17.2931067635529,0 -89.67189423055143,17.30004316501631,0 -89.67205035652194,17.30518061555549,0 -89.66907795636186,17.31146019601615,0 -89.66314192816415,17.31661558500538,0 -89.6589866141869,17.31953161852807,0 -89.65520835858503,17.32221502026724,0 -89.65251610577901,17.32670770177642,0 -89.6529374798471,17.33089421193128,0 -89.65208991850854,17.33649243991934,0 -89.64669589799436,17.34595505322419,0 -89.64088263194625,17.35791802505717,0 -89.63813299800623,17.36731639631837,0 -89.63738552614072,17.37111030794251,0 -89.63751289583131,17.37502914230893,0 -89.63870113139721,17.38078090177971,0 -89.63962418074368,17.38471314344731,0 -89.64085087694194,17.3883639129037,0 -89.64396569677625,17.39214199672245,0 -89.64580673751907,17.39484779996403,0 -89.64872978800504,17.39824049445354,0 -89.65045407029243,17.40189960934059,0 -89.65127096583174,17.4062121821642,0 -89.65113318243851,17.40831152405757,0 -89.65048756152835,17.41097550651939,0 -89.64911419787489,17.41534677673271,0 -89.64802589768775,17.41978947318631,0 -89.64829730259251,17.42127474986084,0 -89.64823011777268,17.42222891451317,0 -89.64885145732518,17.42362455230734,0 -89.65051825147799,17.42499001688187,0 -89.65142150641384,17.42729792671,0 -89.65154114611718,17.43164654403724,0 -89.65095123493997,17.43397709562607,0 -89.64884801408149,17.43742851455572,0 -89.64626734362521,17.43977326237339,0 -89.64464664327214,17.44132216404743,0 -89.64306516525376,17.44344488405728,0 -89.6412025261719,17.44733012057531,0 -89.64005291309029,17.45031985464394,0 -89.63953421741063,17.45417999951177,0 -89.640208610717,17.45810807520021,0 -89.64009751595617,17.46144970032146,0 -89.64058693517811,17.46461042127151,0 -89.64096283052434,17.46853345286413,0 -89.64159063832975,17.4712151506835,0 -89.64274617079623,17.47333631937907,0 -89.6437097166481,17.47507212495646,0 -89.6440138784704,17.4758452177564,0 -89.64380346645174,17.47646259918486,0 -89.64319588556167,17.47702550179694,0 -89.64203835969818,17.47772239521256,0 -89.63972942609958,17.47878191126825,0 -89.63599128514252,17.48177551255395,0 -89.63426792357545,17.483465806098,0 -89.63083254697008,17.48622559498758,0 -89.62855383417107,17.48833626925282,0 -89.62546747426178,17.49105410264876,0 -89.62352989184907,17.49355260962387,0 -89.62260863185783,17.49492207072627,0 -89.62078815191049,17.49646726289733,0 -89.61936748857558,17.49792372130376,0 -89.61829492240733,17.49833158687492,0 -89.61529556521587,17.50439411648513,0 -89.61435558359204,17.50676622641182,0 -89.61290908528969,17.50960730491152,0 -89.61026644015253,17.51252343849904,0 -89.60750109514863,17.51667925626504,0 -89.60457388414348,17.51882620706686,0 -89.60205603177336,17.52089787303359,0 -89.59979379213988,17.52261672147173,0 -89.59743763030254,17.52509812217425,0 -89.59594160614067,17.52843488647112,0 -89.59393062570477,17.53374968174903,0 -89.59274296343327,17.53762664032589,0 -89.5936285412233,17.54138643695249,0 -89.59527084007568,17.543019506991,0 -89.59688033322682,17.54640965653873,0 -89.5978967293897,17.55170009668729,0 -89.59837566900927,17.55591141911967,0 -89.59942352403044,17.5595211690211,0 -89.59864534169301,17.56279383366151,0 -89.59779033508606,17.56591232869052,0 -89.59544205929669,17.56793522593795,0 -89.59097926020291,17.56883910687964,0 -89.58523403032289,17.57272636005515,0 -89.57927127364191,17.57629131644884,0 -89.57635219331337,17.57899181066632,0 -89.57172293215343,17.58364943694527,0 -89.56913809281872,17.58551499451289,0 -89.56671683574834,17.58715410121953,0 -89.5625229776789,17.58983216080718,0 -89.55728628747639,17.5928740122436,0 -89.55258960168594,17.59684212660262,0 -89.55068644453304,17.6005532793887,0 -89.54910763520645,17.60396440885714,0 -89.54872943498764,17.60709085921591,0 -89.54772266346153,17.60974780857448,0 -89.54323516061861,17.61524757168305,0 -89.54021775153787,17.61886260310438,0 -89.53621943885803,17.6237593949095,0 -89.53158921571973,17.62824942630978,0 -89.52902257088077,17.6292110754471,0 -89.5253008182155,17.63212565192834,0 -89.52270309663774,17.63460149620282,0 -89.51847228419018,17.63911161640489,0 -89.51667694671362,17.64129587688745,0 -89.51137458680539,17.64349442641349,0 -89.50815093574705,17.64534762169192,0 -89.50707541007795,17.64739170289546,0 -89.50433846279097,17.6478612060238,0 -89.50267642707726,17.64814281252531,0 -89.50163347056655,17.64856200974657,0 -89.50113150901851,17.64876376112353,0 -89.49960224856746,17.64942889165683,0 -89.49859967780795,17.64986493605529,0 -89.49609963877199,17.64976593404391,0 -89.49404494963521,17.64968454424792,0 -89.49071501615533,17.64995674930606,0 -89.48815751539885,17.6502486000539,0 -89.48639435214325,17.65044978411899,0 -89.48343319936485,17.65072078789793,0 -89.47985425564033,17.65104826997131,0 -89.47931788690414,17.65109734319551,0 -89.47801105834787,17.6512169006536,0 -89.47503191553857,17.65116357164544,0 -89.47283300719002,17.65112418054254,0 -89.46974096499342,17.65070447100761,0 -89.46741621200644,17.65037622341083,0 -89.46477648269999,17.65087325605315,0 -89.46319024961736,17.65098802968643,0 -89.45797948782403,17.65152471308279,0 -89.45666270013984,17.65161562715554,0 -89.45376136541203,17.65173529673946,0 -89.45129974526952,17.65229265449529,0 -89.44887385335058,17.65428004425565,0 -89.44724576611556,17.65601762223595,0 -89.44571348291802,17.65794793471257,0 -89.44419524571765,17.6591621495377,0 -89.4423650696054,17.66103928595113,0 -89.44155143683759,17.66188416959905,0 -89.44075245751182,17.66273890355834,0 -89.44009288622141,17.66436020382202,0 -89.43943019297059,17.66606901037432,0 -89.4385477097338,17.66759618270692,0 -89.43794185922594,17.66841042227968,0 -89.43646647280451,17.66966735455199,0 -89.43459304957342,17.67154121803201,0 -89.43292594704801,17.67267584715814,0 -89.43156424469501,17.67360259779941,0 -89.43077845352315,17.67435015540295,0 -89.43007555179068,17.67501884770584,0 -89.42850194071394,17.67651584230448,0 -89.42699642152846,17.67783926357945,0 -89.42551591126099,17.67876121624079,0 -89.4248693610146,17.67916383298165,0 -89.42401094527472,17.67969837494638,0 -89.42348012767499,17.68045515272739,0 -89.42241293747867,17.68197660034012,0 -89.42155020836175,17.68320652953649,0 -89.42074253685072,17.68402632446247,0 -89.41964656886364,17.68513872371155,0 -89.41681733887793,17.68763021633292,0 -89.41537930481374,17.68899791062207,0 -89.41414276070977,17.69017394231586,0 -89.41271548520216,17.69153133912625,0 -89.41132852435098,17.69285036167971,0 -89.40913543400977,17.69499496671055,0 -89.4079988208572,17.6959102908446,0 -89.40561995676498,17.69782595267736,0 -89.4043807889542,17.69882380422983,0 -89.40223186251593,17.70039775071086,0 -89.40029224068695,17.70181834674966,0 -89.39830349037436,17.70327487697885,0 -89.39715084018496,17.70411903807879,0 -89.39583753104037,17.70508084035973,0 -89.39461302636937,17.70590907750444,0 -89.39247188582299,17.7069923631989,0 -89.39136569209892,17.70755201383857,0 -89.39032530634282,17.70807836097821,0 -89.38888614791418,17.70866968996447,0 -89.38752036234852,17.70969512261949,0 -89.38580496478031,17.71076185769121,0 -89.38428877233261,17.71183224484156,0 -89.3833165994824,17.7131036563195,0 -89.38218349379027,17.71494512669932,0 -89.38171127381744,17.71613023782116,0 -89.38109729368428,17.71693070993324,0 -89.38023331206716,17.71777431913505,0 -89.37917872527703,17.71818463135034,0 -89.37826780006577,17.71888410504466,0 -89.37780321815575,17.71968732095009,0 -89.37695349634826,17.72229801793784,0 -89.37654501680477,17.72403739843735,0 -89.37609761283409,17.73239659733228,0 -89.37487109857295,17.7378749973894,0 -89.37377617330611,17.74473107833645,0 -89.3726168137995,17.75082190710707,0 -89.37254439925556,17.75441153543565,0 -89.37355861599374,17.75947296145112,0 -89.37530105546192,17.76401305105794,0 -89.37652830534604,17.77037729064515,0 -89.37591482368603,17.77311646422807,0 -89.37514342313037,17.77577630251581,0 -89.37270100013076,17.77825234481041,0 -89.37052082765705,17.77958716209627,0 -89.36823000150245,17.78244795817746,0 -89.36635780330782,17.78432325561084,0 -89.36408231991834,17.78642023788918,0 -89.36244610390978,17.78845267752253,0 -89.36167595176123,17.79103603724791,0 -89.35802859773283,17.79784433203098,0 -89.35489812123176,17.80275210237722,0 -89.35009159217969,17.80770488079552,0 -89.34926941030858,17.80891194230023,0 -89.34786887153166,17.81110140451728,0 -89.34481419952729,17.8122666748085,0 -89.34041655452492,17.81279551588079,0 -89.33827320369581,17.81229692825956,0 -89.3347838424372,17.81131465500095,0 -89.33075207060101,17.80955813021021,0 -89.32758643225563,17.80835262391135,0 -89.32424416217644,17.80798414869945,0 -89.31841471714411,17.80833274663508,0 -89.30929922267325,17.80945948275509,0 -89.29806980547008,17.81253206059716,0 -89.29049490796899,17.81628457796069,0 -89.28750542683827,17.81813768479411,0 -89.2851600540003,17.8196974062479,0 -89.28117724188442,17.82328861578696,0 -89.27890354584822,17.82523159027594,0 -89.27766312850596,17.82734703793195,0 -89.27699033366748,17.8290149259142,0 -89.27630640048939,17.83121737223504,0 -89.27505318140288,17.83394371728848,0 -89.27331514440475,17.83696636895464,0 -89.27191827005993,17.83892597150663,0 -89.26865555929996,17.84237778046681,0 -89.26583925509706,17.84354619353691,0 -89.2634471405743,17.84350036177832,0 -89.26146648934993,17.84285122810422,0 -89.2593821597621,17.84334601618837,0 -89.25847707437499,17.84408338983899,0 -89.25805601697472,17.84514484058217,0 -89.25754082926129,17.84689203826398,0 -89.25746249137987,17.85063389334509,0 -89.25832344224307,17.85523413195641,0 -89.26017331363121,17.85832545578417,0 -89.26359909036063,17.8585439788337,0 -89.2671269692554,17.85769485883599,0 -89.27121940681872,17.85655089020553,0 -89.2749194584182,17.85509374000279,0 -89.27809646982827,17.85576562242385,0 -89.27935011038447,17.856859117471,0 -89.28219390161753,17.85821214798814,0 -89.28507585229458,17.85773234343849,0 -89.28762453382789,17.85793371825815,0 -89.29015261323097,17.85912783383313,0 -89.29171108375535,17.86091464672809,0 -89.29309265390746,17.86353845854647,0 -89.29376284930183,17.86584313988264,0 -89.29394028619738,17.86882602234451,0 -89.29299484254707,17.87209311895584,0 -89.29107802504882,17.87602927565734,0 -89.28955353529415,17.88027846751903,0 -89.2890082871176,17.88347675266483,0 -89.28668765275421,17.88763431639556,0 -89.2847672896943,17.89172308242136,0 -89.28296639183884,17.8939041801356,0 -89.28307655590315,17.89627458303996,0 -89.28431773339575,17.89797903127455,0 -89.28564506329988,17.89937953367928,0 -89.28920105877607,17.90105177084937,0 -89.29197059401818,17.90217417338465,0 -89.29391550245465,17.90457957902748,0 -89.29408331849014,17.9080206622735,0 -89.29233187660142,17.91165432814702,0 -89.28923378516856,17.91480386807496,0 -89.28478264139775,17.91777467429914,0 -89.28107005822793,17.91976634145462,0 -89.27419669302056,17.92406559045439,0 -89.26920909562395,17.92595612439918,0 -89.26447035778085,17.92739292824792,0 -89.26054696804606,17.92800496378369,0 -89.25735278173485,17.92809620966834,0 -89.25431163933867,17.92836380115491,0 -89.25182832889273,17.92942506642293,0 -89.24896867181103,17.93073921794605,0 -89.24662533073115,17.93181792269977,0 -89.24494029623241,17.93283163691886,0 -89.24455484531239,17.93394504897505,0 -89.24437047378369,17.93482226219815,0 -89.24404525328457,17.93630269349187,0 -89.24355586456156,17.93867922415933,0 -89.24299957807651,17.94016109979445,0 -89.24069287790066,17.94291867325862,0 -89.23902382573536,17.94521320589347,0 -89.23729649565665,17.94764223973258,0 -89.23469635212489,17.9508569735875,0 -89.2312126273689,17.9551010169277,0 -89.22996272492594,17.95610962649669,0 -89.22801564825147,17.95760041320725,0 -89.22609685854083,17.95880023281599,0 -89.22320114312964,17.95943242532645,0 -89.22086637859238,17.9597320433086,0 -89.21860352018012,17.95985215252389,0 -89.2168896662541,17.95996106952443,0 -89.21520093527995,17.96039335231667,0 -89.21448697895116,17.96081449899668,0 -89.21295138394643,17.96199453028613,0 -89.21150557186965,17.96355838092715,0 -89.21059354433856,17.96517243154735,0 -89.20981849388302,17.9666980362934,0 -89.20896636714922,17.96799017839835,0 -89.20847570604556,17.96966305591515,0 -89.20836034131439,17.97167743344481,0 -89.20783198360571,17.9749157724751,0 -89.20677621299016,17.97870596344162,0 -89.20590435302165,17.98206183927088,0 -89.20433671364077,17.9853732114989,0 -89.20278923392986,17.98772001817529,0 -89.20130837949252,17.98932432014157,0 -89.19982306578154,17.99050772852329,0 -89.19896217004305,17.99117715304867,0 -89.19786933797606,17.99248017788362,0 -89.19665626094374,17.99375588079796,0 -89.19586130954364,17.99491211627345,0 -89.1949767962536,17.99609804481266,0 -89.19281636022214,17.99833092128138,0 -89.19107119544566,18.00021491298283,0 -89.18869131191977,18.00167585647217,0 -89.18650565473229,18.00284777417409,0 -89.18557963148821,18.00359245425149,0 -89.18441878265793,18.0047413101808,0 -89.18342930123586,18.00606796081179,0 -89.18224270396374,18.00707560488949,0 -89.18034645082793,18.00801093004622,0 -89.17844083547139,18.00905341885638,0 -89.17658934982974,18.01060006525996,0 -89.17588469753792,18.01136898576107,0 -89.17473280583867,18.01260564759317,0 -89.17402601733181,18.01325603906985,0 -89.17280313100648,18.01375734599646,0 -89.17172553005184,18.01388416378013,0 -89.17040744435864,18.01395631070465,0 -89.16909181408271,18.0142291879062,0 -89.16646369439212,18.01503301035013,0 -89.16413527641075,18.01583344813322,0 -89.16259873302033,18.01656573824861,0 -89.16151766696647,18.01758483987182,0 -89.16136472903065,18.01835846706549,0 -89.16132922865522,18.01937990941902,0 -89.16124395087694,18.02025276620499,0 -89.16103807738584,18.02106960782194,0 -89.16069184268389,18.02164382949751,0 -89.16017521427608,18.02254444774977,0 -89.15969496984307,18.02347907617402,0 -89.15901159363696,18.02447333310393,0 -89.15817863372753,18.02598551685031,0 -89.15750932712727,18.02715169958988,0 -89.15684683149411,18.02789332436839,0 -89.15523014964759,18.02905859052764,0 -89.1536114919658,18.0300632525843,0 -89.15239685834635,18.03076512232028,0 -89.15095328301291,18.03137775198795,0 -89.14984528795054,18.03197516894741,0 -89.14861891248384,18.0327000929506,0 -89.14784197684745,18.03343842229206,0 -89.14664749465624,18.03481691359689,0 -89.14565548502708,18.03654186856163,0 -89.14462237074541,18.03791401832884,0 -89.14307300252868,18.0398174723028,0 -89.14181572452783,18.04162876830519,0 -89.14097350322042,18.04272416450365,0 -89.14022294517834,18.04346671866697,0 -89.13992638420274,18.04406657392839,0 -89.14004746354799,18.0448224202393,0 -89.14011156657801,18.045494765406,0 -89.13999840819383,18.04605434816964,0 -89.13958179906746,18.04730564260083,0 -89.1391890183565,18.04809681548264,0 -89.13865613383958,18.0487767253102,0 -89.13777325999993,18.04970334189214,0 -89.13685905111016,18.05047064222705,0 -89.1365470399728,18.0509033570306,0 -89.13635253702451,18.05134911284446,0 -89.13626140790603,18.05174783536834,0 -89.13617111014844,18.05221538395175,0 -89.13596200199093,18.0527760264921,0 -89.13567206257952,18.05347810119672,0 -89.13541586146596,18.05411192345687,0 -89.13542570085397,18.05492636554452,0 -89.13550583018689,18.05560235995541,0 -89.13533717459649,18.05653350064377,0 -89.13492125415246,18.05784596854384,0 -89.13467828508472,18.05858289708663,0 -89.1341266995489,18.05958710458163,0 -89.13332437483999,18.06068586138601,0 -89.13283946914407,18.06125337258893,0 -89.13188283742889,18.06149338684987,0 -89.13091434841654,18.06174500000822,0 -89.12889050976666,18.06200824592644,0 -89.12677926231676,18.06198561904715,0 -89.124825572144,18.06209890666164,0 -89.12408230565032,18.06213002881642,0 -89.12268550785922,18.06267312811107,0 -89.12141248458852,18.06353609172696,0 -89.12027964471581,18.06408774774934,0 -89.1183017710876,18.06518788437206,0 -89.11633641401254,18.06633375627107,0 -89.11453577419616,18.06721393514294,0 -89.11268604480772,18.06800285463,0 -89.11172302074159,18.06831626968139,0 -89.10912923752099,18.06957793893985,0 -89.10777679772245,18.070246933254,0 -89.10131733580883,18.07788332704983,0 -89.09333542461816,18.0866966180125,0 -89.08936980103834,18.09444530481493,0 -89.08660556467116,18.10202731668712,0 -89.08142459140171,18.11051481757119,0 -89.07736408252771,18.12246207613593,0 -89.07476034990728,18.13371285758197,0 -89.07514395093116,18.13799800263716,0 -89.07453517836481,18.14379048911256,0 -89.07436753333545,18.14932507487633,0 -89.07447640761677,18.15356598987882,0 -89.07413700751862,18.15963172180041,0 -89.074220201438,18.16501781541028,0 -89.07219984402595,18.17673903760964,0 -89.07002995316603,18.18246171620208,0 -89.067605946296,18.18917121813157,0 -89.06473785072288,18.19571963049901,0 -89.05913096458586,18.20805104401991,0 -89.05593133245156,18.21439211650732,0 -89.0537202935253,18.21919949822075,0 -89.05039465784563,18.22731006660705,0 -89.04640892823981,18.23919799443535,0 -89.0439385642978,18.24886153126057,0 -89.0422500614646,18.2574844006877,0 -89.04166533171859,18.26116082723937,0 -89.04096591750428,18.26637999595095,0 -89.04040682164475,18.27167407280781,0 -89.03989618031555,18.27857166347563,0 -89.0396722313077,18.28397546483498,0 -89.03963433023537,18.28593410096106,0 -89.03973889130843,18.29498211624248,0 -89.03987378040361,18.29808197046319,0 -89.04029351276925,18.30440437903199,0 -89.04057828407173,18.30762575102738,0 -89.04223524728103,18.32100474197857,0 -89.04293218460411,18.3253153579226,0 -89.04386355859489,18.33039727924012,0 -89.04454174818386,18.33372836241466,0 -89.04489794594699,18.33537644567505,0 -89.04603463840301,18.34024941279302,0 -89.04684868730719,18.34343664447008,0 -89.04748871456395,18.34579470908961,0 -89.04861134002232,18.3496622186525,0 -89.05029975852443,18.3549429684326,0 -89.05158862817284,18.35861771558009,0 -89.05322582937903,18.36291878748512,0 -89.05471460270869,18.36648253842755,0 -89.05719148954543,18.37162402351083,0 -89.05938482194576,18.37570925224293,0 -89.06183368969261,18.38056514436697,0 -89.06602974401808,18.38513932399936,0 -89.07024334509569,18.38895001777996,0 -89.07623911463713,18.39356127444116,0 -89.08446745091383,18.40117818003793,0 -89.09124945451417,18.41086552499262,0 -89.09607569445267,18.41860297735956,0 -89.09781148154202,18.42589489345242,0 -89.09853318244092,18.43822618850322,0 -89.09885193243244,18.44625275852381,0 -89.09877856416672,18.44949744008348,0 -89.09720586823603,18.4571031270121,0 -89.09646123331805,18.46112350193268,0 -89.09958392622966,18.46908927276503,0 -89.1012055196299,18.47453507784847,0 -89.10195373062919,18.47812032694616,0 -89.10278454779183,18.48395754168728,0 -89.10316999917889,18.48918519137969,0 -89.10325860659897,18.49367446932844,0 -89.10315685115154,18.49779423208793,0 -89.10292246296201,18.50150025716839,0 -89.1027985781725,18.50285590712108,0 -89.1019769869759,18.50812057213718,0 -89.10071989485924,18.51355413891997,0 -89.10022009756926,18.51547633899368,0 -89.09901809718266,18.52000260425604,0 -89.09806134645011,18.52381756428152,0 -89.09725956214244,18.52748126938961,0 -89.09664892298277,18.53029036025701,0 -89.09587890669198,18.53378206946418,0 -89.09506343731368,18.53758690705457,0 -89.09415289101329,18.54229074164569,0 -89.09351656697005,18.54631536794475,0 -89.09308016001265,18.54941506695922,0 -89.0920339135648,18.55632325399927,0 -89.09139976229504,18.56162412957588,0 -89.0911544153013,18.56642492762901,0 -89.09138172152788,18.57096807423077,0 -89.09166050147905,18.57290537200385,0 -89.09344437058246,18.57886929470822,0 -89.09440393628975,18.58102886091345,0 -89.09590623197717,18.58424148576599,0 -89.09704878466147,18.58691375163709,0 -89.09926256907809,18.59218110895897,0 -89.10023109666156,18.59453879197611,0 -89.10127479550516,18.59750571589873,0 -89.10186782578504,18.59980262110644,0 -89.10229160024042,18.60374596570585,0 -89.10210568305368,18.60729509289456,0 -89.10124518887613,18.6124308730109,0 -89.10022738409508,18.61698630321963,0 -89.09947507411655,18.62052766796932,0 -89.09788697345815,18.62745684690184,0 -89.0966767641647,18.63194379493428,0 -89.09531315608734,18.63648395149103,0 -89.09402386819468,18.64041243014201,0 -89.09278406046742,18.64371301160023,0 -89.09083174772334,18.64811887012073,0 -89.08916704128302,18.65152567589985,0 -89.0872200634213,18.65537548945708,0 -89.08564830063462,18.65852296218081,0 -89.08387999730827,18.66228434313024,0 -89.0820155714829,18.66685679819701,0 -89.08160537551086,18.66802479832107,0 -89.08026448743541,18.67235917003258,0 -89.07926588289428,18.67599096631193,0 -89.07835901167137,18.67967976555907,0 -89.07754550704033,18.68341894899543,0 -89.07682678700618,18.68720212477783,0 -89.07635088358792,18.69006359367143,0 -89.07318323590403,18.70493847225358,0 -89.07897113613744,18.72016897592927,0 -89.08291094833278,18.73101907250015,0 -89.09763082030801,18.74802285890241,0 -89.10616355613929,18.76356614280785,0 -89.12231489686062,18.78483321782717,0 -89.12923139575736,18.79344608530423,0 -89.13507208098589,18.79913275475952,0 -89.13745693592888,18.80595759898216,0 -89.13706750095155,18.81187800674804,0 -89.13435299364781,18.82500950329861,0 -89.12898668747553,18.84292526490611,0 -89.12899987771121,18.84788605643543,0 -89.13348369149557,18.85185096152416,0 -89.14194142599888,18.85432542845128,0 -89.15641672172667,18.86043279327475,0 -89.16901503855206,18.86675898722192,0 -89.18117695590868,18.87445684486668,0 -89.19427136578314,18.88551836059027,0 -89.19658670989439,18.88734724624423,0 -89.19895525094127,18.88932190439554,0 -89.20267421908159,18.89261285905781,0 -89.20752583844884,18.89718502286297,0 -89.21178077363133,18.90135427773419,0 -89.21707596991442,18.90657576137873,0 -89.21985681973152,18.9092536506284,0 -89.22265602543916,18.91185947864244,0 -89.22462992576884,18.91366615156731,0 -89.23181839219681,18.92029006863472,0 -89.23549306260438,18.92388165439588,0 -89.23859837650096,18.92715909467201,0 -89.24085971570776,18.92976478897066,0 -89.24286974642236,18.93230892841142,0 -89.24464884922513,18.93481765524049,0 -89.2467126511736,18.93813453964367,0 -89.24800531575434,18.94047436993655,0 -89.24953157421692,18.94355106647065,0 -89.25150920961322,18.94815791581326,0 -89.25256271036068,18.95096254589,0 -89.25356575849726,18.95390601624637,0 -89.25427109657097,18.95615767231777,0 -89.25513466958181,18.95914451451374,0 -89.25596998641674,18.96230007750261,0 -89.2569886069961,18.96653550010772,0 -89.25757284042626,18.96916457876682,0 -89.25811595557175,18.97173668533891,0 -89.25917435585252,18.97706066394077,0 -89.25984924784014,18.98060961842059,0 -89.26087463336225,18.98606224503437,0 -89.2612004597883,18.98777315466258,0 -89.26190309062949,18.99144193770287,0 -89.2631908445168,18.99895062632985,0 -89.2638278986928,19.00324215463218,0 -89.26439218306976,19.00752832430696,0 -89.26488307891536,19.01180443385254,0 -89.26510085158269,19.01393739590847,0 -89.26539275651395,19.01712893905948,0 -89.26585088431843,19.02347716629332,0 -89.26620404976333,19.031032491582,0 -89.26633822738442,19.03720053133703,0 -89.26631780783566,19.04312947771061,0 -89.26609822689218,19.04978019084714,0 -89.26587773602145,19.05346198153407,0 -89.26562559994599,19.05661197605725,0 -89.26533896356899,19.0593731348949,0 -89.26427936233561,19.06694979357871,0 -89.2633046458328,19.07260336780468,0 -89.2624656842171,19.07712217086015,0 -89.26128438938115,19.0834059118359,0 -89.26086021613351,19.08573197738771,0 -89.25973301649924,19.09263609769473,0 -89.25859987816696,19.10081489352529,0 -89.25776893205554,19.10632335295104,0 -89.2567575988575,19.11170474018435,0 -89.25409194364357,19.12109759191096,0 -89.25142110293675,19.12734634544065,0 -89.25003326303825,19.13014201152624,0 -89.24796628652091,19.13404469292237,0 -89.24524324070543,19.13900045328393,0 -89.24341518877769,19.14236437584008,0 -89.24101782569085,19.14704010012927,0 -89.23964304974561,19.15003595822807,0 -89.23921507118281,19.15337721035185,0 -89.23963430467414,19.15644390253401,0 -89.24070667595893,19.15996244253069,0 -89.24143854909187,19.16017519960509,0 -89.24195526302064,19.1619246692484,0 -89.2432464783504,19.16547537197588,0 -89.24550545058258,19.16986592109491,0 -89.24792361654566,19.17294496331354,0 -89.25000292975805,19.17470541111535,0 -89.25328450204989,19.17681425682997,0 -89.25502639950268,19.17794341867955,0 -89.25795079810538,19.17987037005585,0 -89.26242451781876,19.18266886570767,0 -89.26734113877822,19.18599156116236,0 -89.26994847818619,19.18810306888859,0 -89.27239020888213,19.19051568316011,0 -89.2752671710975,19.19402118702406,0 -89.27783185544402,19.19769617412042,0 -89.28071479132531,19.20216266459129,0 -89.28166768837959,19.20363572016042,0 -89.28450452513283,19.20776278863718,0 -89.28700156043114,19.2112739369727,0 -89.28888575202021,19.21399145563788,0 -89.29018501951997,19.21583682127162,0 -89.29129546181791,19.21736684340804,0 -89.29275034092652,19.219277028939,0 -89.29458839253135,19.22150160792897,0 -89.29651895208977,19.223638936129,0 -89.29933651095648,19.22658370527237,0 -89.30115248420719,19.22836260808998,0 -89.30249302142595,19.22961120714473,0 -89.30470856529958,19.23154903412885,0 -89.30734005021205,19.23364012970414,0 -89.30908633144776,19.23489893556305,0 -89.3126265901405,19.2369408757856,0 -89.31643158329589,19.23865199589385,0 -89.3201370895371,19.24050333295746,0 -89.32184372382723,19.24164631787253,0 -89.32398606601498,19.24355096985203,0 -89.32619343882249,19.24596355808426,0 -89.32738585893293,19.24748253219915,0 -89.33007081644614,19.25162838373994,0 -89.33171043661768,19.2549423408832,0 -89.33273600912273,19.25861907688038,0 -89.3333293249689,19.2621499581529,0 -89.33416174162822,19.26612599011358,0 -89.33546809316995,19.26946201700767,0 -89.33699744235889,19.27243509072225,0 -89.33942567946727,19.27634459651303,0 -89.34237548389856,19.280354985908,0 -89.34702363418425,19.28534840138714,0 -89.34967695321353,19.28776883187378,0 -89.35165127901263,19.28970233534939,0 -89.35467945978428,19.29328579042378,0 -89.35702640964551,19.29644720468068,0 -89.36027400979796,19.30145515226243,0 -89.36159881865453,19.30376276661871,0 -89.36314133101894,19.30669956636258,0 -89.36435647069725,19.30924322324686,0 -89.36582136668753,19.31251421429504,0 -89.3667741355313,19.3148199751435,0 -89.3677615960181,19.31748513112608,0 -89.3690450495798,19.32190918399776,0 -89.36969115343531,19.32579024347991,0 -89.3697719152335,19.32912582084256,0 -89.36908212079699,19.33446383167187,0 -89.36794139719535,19.33893285465503,0 -89.36640951921868,19.34359923510636,0 -89.3644560739352,19.34900299800794,0 -89.36279569822844,19.35381121997228,0 -89.36165769150773,19.35710757919543,0 -89.36068345367165,19.35975733918981,0 -89.3588426716352,19.3644196978155,0 -89.35622369370019,19.37045679369235,0 -89.3543216134827,19.37450450409436,0 -89.35194589515203,19.37924731601381,0 -89.3490279236029,19.38468718029532,0 -89.34709599979645,19.38809446121601,0 -89.34425424934349,19.39286925562866,0 -89.34212847136115,19.39627983100006,0 -89.3385309797285,19.40157120843184,0 -89.3371141611602,19.40350612699201,0 -89.33367354290944,19.40801254734337,0 -89.33291133365429,19.40898901004023,0 -89.32767106671488,19.41569859918835,0 -89.32567762734327,19.41833071092772,0 -89.32322021452121,19.42171959306759,0 -89.32081072804704,19.42483864873465,0 -89.31824508368678,19.42793999945437,0 -89.31685800753978,19.42963626307269,0 -89.31464550379893,19.43254182823596,0 -89.31283509571224,19.43536185838028,0 -89.31095619600487,19.43976520492463,0 -89.31009449912862,19.44420991213128,0 -89.30982415299668,19.44863659156373,0 -89.31006985300513,19.4530882090323,0 -89.31109489915174,19.45833600150603,0 -89.31254981339748,19.46218446350139,0 -89.31454145252029,19.46530401637098,0 -89.31686219900349,19.46765206048492,0 -89.3207822419493,19.47050257802693,0 -89.32548183318237,19.4731342054565,0 -89.33025831431834,19.47545270258758,0 -89.33382454761008,19.47713486265359,0 -89.33953571284829,19.47991131288535,0 -89.34292311837814,19.48137633526771,0 -89.34608430464237,19.48261543871105,0 -89.34897046864215,19.48365769772386,0 -89.35646319446246,19.48606836040761,0 -89.35967001845439,19.48700905923845,0 -89.36494901279298,19.48849261488853,0 -89.37047809283359,19.49001870252575,0 -89.37620785221091,19.4916042631181,0 -89.3850629917449,19.4937073488979,0 -89.39171625929302,19.49515296726531,0 -89.39411119025416,19.4956806421276,0 -89.39747423730458,19.49645014308579,0 -89.40599029268607,19.49868650623178,0 -89.41263867190578,19.50052806309938,0 -89.41896153038348,19.50257038161025,0 -89.42286792464556,19.50438030334281,0 -89.42511785356623,19.50563451728704,0 -89.42849135397095,19.50776594617658,0 -89.43211570668424,19.51046862017322,0 -89.43502559936303,19.51307308497593,0 -89.43818384412762,19.51664261838302,0 -89.44040902538588,19.52045099132415,0 -89.4418837729737,19.5249382174933,0 -89.44277975620841,19.52930502213079,0 -89.44338347017528,19.53284433196013,0 -89.44454442503137,19.53845710079819,0 -89.44678576209218,19.54468378556519,0 -89.44789069074807,19.54720454840238,0 -89.45011508017588,19.55194760593686,0 -89.45268366072486,19.55724319321739,0 -89.45511693584527,19.56251821835652,0 -89.45611234713137,19.56491278445281,0 -89.45729389370358,19.5678903798045,0 -89.458976708744,19.57218446260695,0 -89.46081945897942,19.57661847605767,0 -89.46357726468499,19.5822321533102,0 -89.46739209418611,19.58795775284006,0 -89.4704935805746,19.5914124490472,0 -89.47337109196394,19.59417177212447,0 -89.47631182899187,19.59674078077164,0 -89.48082298134786,19.60043631867817,0 -89.48386387067768,19.60286811416567,0 -89.48697720716761,19.605287623895,0 -89.49045676731821,19.60784369928911,0 -89.49337207154284,19.60982177076828,0 -89.49591560923572,19.6114009768451,0 -89.50139667200827,19.61426652610358,0 -89.50687477954024,19.61627522213641,0 -89.51374938554852,19.61787765000837,0 -89.51656303354579,19.61843313779186,0 -89.52138501834527,19.61946410729163,0 -89.53257765712105,19.6227550338682,0 -89.53980720519937,19.62522183999532,0 -89.54416903940626,19.62675117578129,0 -89.55448551991907,19.63023519082496,0 -89.55983777375113,19.63184314976591,0 -89.56620919247806,19.63346596745986,0 -89.57144872373298,19.63459978254276,0 -89.57377579579016,19.63507946350551,0 -89.57986360650503,19.63619166461972,0 -89.58392745997284,19.63676390973877,0 -89.5917657307121,19.63728477828079,0 -89.60049913872425,19.63711026039196,0 -89.60768003971339,19.63665008141772,0 -89.61323665096953,19.63624876586749,0 -89.61654926159656,19.63603707614801,0 -89.62929881053304,19.63543212063045,0 -89.63461845614651,19.63518499774206,0 -89.64134318752164,19.63533354772038,0 -89.64627749391926,19.63594042918586,0 -89.64973140368937,19.63658274039696,0 -89.655684051329,19.63803839272755,0 -89.66050362814069,19.6394721888724,0 -89.66580747943723,19.64123137023463,0 -89.67303672977886,19.64377620638903,0 -89.68193171507086,19.64714346379474,0 -89.68645368670296,19.64906926032079,0 -89.69308322952369,19.65209559311587,0 -89.69828458806137,19.65459085820003,0 -89.70819521511351,19.65947084933945,0 -89.71305207125219,19.66230081200366,0 -89.71691614221004,19.66496503293185,0 -89.72093317995612,19.66779196483646,0 -89.72307705617422,19.66921013471239,0 -89.72678109434976,19.67133748661906,0 -89.73163373433866,19.67320219818954,0 -89.73713758593431,19.67368707266315,0 -89.74275197245781,19.67277948223414,0 -89.75270963613492,19.67020141230368,0 -89.76105323942691,19.66773563703691,0 -89.7678325021574,19.66582363691249,0 -89.774847548362,19.6640138268828,0 -89.77922192915987,19.6630415020709,0 -89.78317338095231,19.66258725196545,0 -89.78732999712203,19.66270012895448,0 -89.7925050377689,19.66341321634138,0 -89.79684355358233,19.66532188578871,0 -89.79958740495906,19.66814366217811,0 -89.80218825441933,19.67243854591156,0 -89.80463630567735,19.67754784913103,0 -89.80607437686406,19.68113956011438,0 -89.8076317268999,19.68739156890142,0 -89.80836467805567,19.69193947872807,0 -89.80963418705055,19.70098167530269,0 -89.80991789298174,19.70534596785204,0 -89.81009887547316,19.70938742947736,0 -89.81063315823408,19.71436235026117,0 -89.81744385239791,19.72448033567835,0 -89.82369923879948,19.7313703046159,0 -89.82958131167038,19.7377692930292,0 -89.83499081792408,19.74222293567508,0 
						</coordinates>
					</LinearRing>
				</outerBoundaryIs>
			</Polygon>
		</Placemark>
	</Folder>
</Document>
</kml>
