# Supplementary material for: Geomorphology of the Mirador-Calakmul Karst Basin: A GIS-based approach to hydrogeologic mapping
Source: PLoS One. 2021 Aug 2;16(8):e0255496. doi: 10.1371/journal.pone.0255496 (PMC8328328; doi:10.1371/journal.pone.0255496)
Supplement: S2 File — All layers were produced by the authors and are copyright-free. (KML) [file pone.0255496.s005.kml]

<?xml version="1.0" encoding="UTF-8"?>
<kml xmlns="http://www.opengis.net/kml/2.2" xmlns:gx="http://www.google.com/kml/ext/2.2" xmlns:kml="http://www.opengis.net/kml/2.2" xmlns:atom="http://www.w3.org/2005/Atom">
<Document>
	<name>Karst_Landscapes.kml</name>
	<Schema name="Karst_Landscapes" id="S_Karst_Landscapes_S">
		<SimpleField type="string" name="Name"><displayName>&lt;b&gt;Name&lt;/b&gt;</displayName>
</SimpleField>
	</Schema>
	<StyleMap id="falseColor1">
		<Pair>
			<key>normal</key>
			<styleUrl>#falseColor2</styleUrl>
		</Pair>
		<Pair>
			<key>highlight</key>
			<styleUrl>#falseColor01</styleUrl>
		</Pair>
	</StyleMap>
	<Style id="falseColor">
		<LineStyle>
			<color>ff000000</color>
		</LineStyle>
		<PolyStyle>
			<color>ffbeffd3</color>
		</PolyStyle>
	</Style>
	<Style id="falseColor0">
		<LineStyle>
			<color>ff000000</color>
		</LineStyle>
		<PolyStyle>
			<color>ffbeffd3</color>
		</PolyStyle>
	</Style>
	<StyleMap id="falseColor10">
		<Pair>
			<key>normal</key>
			<styleUrl>#falseColor3</styleUrl>
		</Pair>
		<Pair>
			<key>highlight</key>
			<styleUrl>#falseColor00</styleUrl>
		</Pair>
	</StyleMap>
	<Style id="falseColor2">
		<LineStyle>
			<color>ff000000</color>
		</LineStyle>
		<PolyStyle>
			<color>ffafebff</color>
		</PolyStyle>
	</Style>
	<StyleMap id="falseColor11">
		<Pair>
			<key>normal</key>
			<styleUrl>#falseColor5</styleUrl>
		</Pair>
		<Pair>
			<key>highlight</key>
			<styleUrl>#falseColor03</styleUrl>
		</Pair>
	</StyleMap>
	<Style id="falseColor3">
		<LineStyle>
			<color>ff000000</color>
		</LineStyle>
		<PolyStyle>
			<color>ff99cceb</color>
		</PolyStyle>
	</Style>
	<StyleMap id="falseColor12">
		<Pair>
			<key>normal</key>
			<styleUrl>#falseColor</styleUrl>
		</Pair>
		<Pair>
			<key>highlight</key>
			<styleUrl>#falseColor0</styleUrl>
		</Pair>
	</StyleMap>
	<Style id="falseColor00">
		<LineStyle>
			<color>ff000000</color>
		</LineStyle>
		<PolyStyle>
			<color>ff99cceb</color>
		</PolyStyle>
	</Style>
	<StyleMap id="falseColor13">
		<Pair>
			<key>normal</key>
			<styleUrl>#falseColor4</styleUrl>
		</Pair>
		<Pair>
			<key>highlight</key>
			<styleUrl>#falseColor02</styleUrl>
		</Pair>
	</StyleMap>
	<Style id="falseColor4">
		<LineStyle>
			<color>ff000000</color>
		</LineStyle>
		<PolyStyle>
			<color>ffffbeeb</color>
		</PolyStyle>
	</Style>
	<Style id="falseColor01">
		<LineStyle>
			<color>ff000000</color>
		</LineStyle>
		<PolyStyle>
			<color>ffafebff</color>
		</PolyStyle>
	</Style>
	<Style id="falseColor5">
		<LineStyle>
			<color>ff000000</color>
		</LineStyle>
		<PolyStyle>
			<color>ffbeffff</color>
		</PolyStyle>
	</Style>
	<Style id="falseColor02">
		<LineStyle>
			<color>ff000000</color>
		</LineStyle>
		<PolyStyle>
			<color>ffffbeeb</color>
		</PolyStyle>
	</Style>
	<Style id="falseColor03">
		<LineStyle>
			<color>ff000000</color>
		</LineStyle>
		<PolyStyle>
			<color>ffbeffff</color>
		</PolyStyle>
	</Style>
	<Folder id="layer 0">
		<name>Karst_Landscapes</name>
		<Placemark>
			<name>Polje Karst</name>
			<styleUrl>#falseColor10</styleUrl>
			<ExtendedData>
				<SchemaData schemaUrl="#S_Karst_Landscapes_S">
					<SimpleData name="Name">Polje Karst</SimpleData>
				</SchemaData>
			</ExtendedData>
			<Polygon>
				<outerBoundaryIs>
					<LinearRing>
						<coordinates>
							-89.83499081792409,19.742222935675,0 -89.84002197266216,19.74642766026271,0 -89.85256349227123,19.7523382739868,0 -89.86425863394699,19.75581216487687,0 -89.86910631832488,19.75638131226166,0 -89.87955936055306,19.75801667174948,0 -89.88835332841127,19.75950152524076,0 -89.89767757050724,19.7600266964542,0 -89.90547735687747,19.76004077671108,0 -89.91458576365757,19.7585033190682,0 -89.92280159544194,19.7568289598919,0 -89.92898135662469,19.7546350110507,0 -89.93684119610319,19.75150110785583,0 -89.93878628626202,19.75008165594238,0 -89.94758426982574,19.744663080752,0 -89.95249961471043,19.7420409043818,0 -89.95845041086443,19.73838915133477,0 -89.96526976627011,19.73576296519661,0 -89.97372843308943,19.73469550120845,0 -89.98074692777043,19.73541933151422,0 -89.9886534421623,19.73652103235198,0 -89.99629314861158,19.7382232545236,0 -90.00573824817495,19.74077037503795,0 -90.0107165262002,19.74158387590498,0 -90.01488344953783,19.74218045554259,0 -90.02081872727931,19.74261467757168,0 -90.0244205759561,19.7425300839094,0 -90.02984034021505,19.74200734522491,0 -90.03398149038318,19.74132994546194,0 -90.04341360153178,19.73905695387472,0 -90.04829002873248,19.7375681891475,0 -90.0543800708371,19.73549698578823,0 -90.06122939289912,19.73287733840593,0 -90.06648366486911,19.73019421761847,0 -90.07241327813867,19.72678461494147,0 -90.07901758879346,19.72329780181424,0 -90.08352897194605,19.72151933347177,0 -90.08568095481561,19.72090902482403,0 -90.08875700311069,19.72018821918765,0 -90.09051970110926,19.71982838813306,0 -90.09446919088536,19.7191631599906,0 -90.0996342735688,19.71859732026281,0 -90.10337880181639,19.71841899957983,0 -90.10659438464852,19.71843815304572,0 -90.11006466029347,19.71865944319661,0 -90.11406579717989,19.71924274199307,0 -90.1177375908636,19.7202021179077,0 -90.12092831470594,19.72129631941259,0 -90.12366089994985,19.72236025945805,0 -90.12770668789923,19.72402588548296,0 -90.13096752074134,19.72533524299805,0 -90.13389109972871,19.72639941292063,0 -90.13604314690346,19.72711224007661,0 -90.13929417958951,19.72813503020408,0 -90.14194199454241,19.72897350500863,0 -90.14321855368169,19.72937290350435,0 -90.14556464968412,19.73009529998362,0 -90.14779598569346,19.73076461521526,0 -90.14995860386918,19.73139283848887,0 -90.15201730123336,19.73196874391713,0 -90.15399520269766,19.7324987877442,0 -90.15706537714691,19.7332762253419,0 -90.16023623052143,19.73403561513375,0 -90.16341826906353,19.73475487364098,0 -90.16554492506977,19.73521187574202,0 -90.16874149501453,19.73586333127718,0 -90.16980850230124,19.73607134793488,0 -90.17301300409683,19.73666780313879,0 -90.1751515526305,19.73704231803388,0 -90.17729127199496,19.73739823000022,0 -90.1794316297119,19.73773545046985,0 -90.18264220077208,19.73820605289156,0 -90.18478184316864,19.73849619086728,0 -90.18692029080442,19.73876736876754,0 -90.19088538837103,19.73923481417124,0 -90.19501010040838,19.73974023345571,0 -90.19685160645849,19.73995386862638,0 -90.20094365577339,19.74034317954293,0 -90.20440927066929,19.74052123933248,0 -90.20711871720496,19.74052138938605,0 -90.20984015082374,19.74041222530595,0 -90.21226532022047,19.74033362104585,0 -90.21614242084246,19.73981074927769,0 -90.21873577284777,19.73875371296329,0 -90.22093248488699,19.73739823694606,0 -90.22355919117651,19.73494540471166,0 -90.22521957445613,19.73116416801419,0 -90.2255298357468,19.72820136178959,0 -90.22542467761944,19.72501510307971,0 -90.22515741218109,19.72280045039703,0 -90.22479079440889,19.7209439711786,0 -90.22447945224341,19.71966882155623,0 -90.22416581742222,19.71863328783305,0 -90.2237054660016,19.71730598754613,0 -90.22332504569511,19.71628954113789,0 -90.22272931358894,19.71473299081737,0 -90.22243944143142,19.71395627998616,0 -90.22185786456303,19.71225313270192,0 -90.22146215676868,19.71082220040039,0 -90.22115899759203,19.70930375982012,0 -90.22071769044915,19.70551577598691,0 -90.22061527497897,19.70389299376172,0 -90.22056077433683,19.7027819757052,0 -90.22043209343765,19.6998631690167,0 -90.22034012799824,19.69822865895448,0 -90.22019474225137,19.69595703981169,0 -90.22012836592789,19.69486906678306,0 -90.22006587914726,19.69380776455388,0 -90.2199518136439,19.69175200227643,0 -90.2198064477419,19.68880635780561,0 -90.21972581282365,19.68691584353116,0 -90.21965793231199,19.68507711637363,0 -90.21960257407355,19.68328386241251,0 -90.21957954163619,19.68240272895091,0 -90.21952859459795,19.67979592740333,0 -90.21951013120531,19.67810068470263,0 -90.21950560770136,19.67561450462826,0 -90.2195102774879,19.67479945288176,0 -90.21952889334871,19.67318870687635,0 -90.21955989643419,19.67160225658717,0 -90.21960331785215,19.67003850861666,0 -90.21971379441709,19.66770990000576,0 -90.21994864406219,19.66468070948402,0 -90.2200298329852,19.6634287196736,0 -90.22007559989555,19.66095837991984,0 -90.21994415321521,19.65880614229473,0 -90.21960990686837,19.65628243870218,0 -90.21921106594655,19.65422475665834,0 -90.21844583838863,19.65117651623619,0 -90.21774407400407,19.64883315008175,0 -90.21691690596194,19.64633551035882,0 -90.2158394106611,19.64328810571267,0 -90.21541292710803,19.64212635167878,0 -90.21482940928168,19.64049210841539,0 -90.21391416043218,19.63789968735069,0 -90.21317014438168,19.63569804577216,0 -90.21242163768304,19.63353562075152,0 -90.2116442429997,19.63136844928199,0 -90.21083809476812,19.62919690249193,0 -90.21000333281486,19.62702135407127,0 -90.20957526883883,19.62593220195722,0 -90.20869788130541,19.62375141103509,0 -90.20824859991011,19.62265987623594,0 -90.20732897563971,19.62047480244224,0 -90.20685868004206,19.61938137497787,0 -90.20638137484141,19.61828730820325,0 -90.20540599478348,19.6160978560936,0 -90.20440310181824,19.61390704602828,0 -90.20337292530553,19.61171537619894,0 -90.20231570173836,19.60952334759387,0 -90.20177702661624,19.60842736331569,0 -90.200679727888,19.60623581621386,0 -90.19955606803737,19.60404530060628,0 -90.19898444715777,19.60295061357182,0 -90.19797236528154,19.60105889991798,0 -90.19648032813625,19.59854070298556,0 -90.19459095052252,19.5956519526029,0 -90.19378164429747,19.59446941688275,0 -90.19335111502197,19.59384747155127,0 -90.19183709322739,19.59167411315043,0 -90.1912404461835,19.5908138450918,0 -90.190093570537,19.58913368827688,0 -90.18894917274638,19.58739453688086,0 -90.18819748360467,19.58619831865148,0 -90.18742115657642,19.58489827029723,0 -90.18668017838026,19.5835732882621,0 -90.18601700660602,19.58229078545702,0 -90.1850679249941,19.58021461556757,0 -90.18424455039978,19.57802539073651,0 -90.18347370166632,19.57553840741312,0 -90.18239737260332,19.57166815340124,0 -90.18163053048717,19.56906343968937,0 -90.1808017245813,19.56623558252965,0 -90.18006172582068,19.56417784240024,0 -90.17928923406248,19.56104357171944,0 -90.17901977372499,19.56013311064759,0 -90.17828271982656,19.55769013072399,0 -90.17769142372744,19.55579329737152,0 -90.17712153470046,19.5540278137627,0 -90.17656172921869,19.55235864657623,0 -90.1760060799696,19.55076821084999,0 -90.175573246775,19.54962652049673,0 -90.17524277334414,19.54882755254797,0 -90.17467348292833,19.54754651762455,0 -90.1740798934715,19.54629311867832,0 -90.17340376073425,19.54492228534544,0 -90.17254501353317,19.54321155039593,0 -90.17135543290631,19.54077791541987,0 -90.17072672300701,19.53939279534452,0 -90.17017156850136,19.53805329764428,0 -90.16922414227793,19.53519503304024,0 -90.16898453451981,19.53418792699983,0 -90.16862376948846,19.53179616931685,0 -90.16839641501672,19.52917197424113,0 -90.16832782155193,19.52717204328696,0 -90.16838393691049,19.52480386169446,0 -90.16906034285023,19.52013985323034,0 -90.16970577256872,19.51803611864708,0 -90.17011152570132,19.51706420658597,0 -90.17074444484496,19.51581093269382,0 -90.17253796137022,19.51299496136231,0 -90.17426037158441,19.51067739112467,0 -90.17733739820112,19.5066237995491,0 -90.18106000838067,19.50262552089794,0 -90.18300030425982,19.50073705789481,0 -90.18708096695377,19.49645559767413,0 -90.18888431054303,19.49401642231392,0 -90.19094917150636,19.48955553983431,0 -90.19222878151857,19.48441010372688,0 -90.19302718288928,19.48025370397315,0 -90.19394168916719,19.47559730425794,0 -90.19419062355561,19.47405545436834,0 -90.19471677076237,19.47029650424317,0 -90.19490470721389,19.46881439496526,0 -90.19534232372732,19.46528446000745,0 -90.19557093435611,19.46351111967004,0 -90.1958016853565,19.46183275699428,0 -90.19649686423061,19.45756126353418,0 -90.19800110830722,19.45090667274173,0 -90.19913385021414,19.44663095722353,0 -90.2000781061007,19.44333728310932,0 -90.20146885504647,19.43881062390149,0 -90.20301618668205,19.4342943918434,0 -90.20500734119555,19.42929822278729,0 -90.2076748906271,19.4229557805315,0 -90.20888760213971,19.41993802906115,0 -90.2111370478023,19.41341229491741,0 -90.21262794428016,19.40810325539576,0 -90.21344224512112,19.4048507792129,0 -90.21404292900617,19.40227594649726,0 -90.21461714179307,19.39967107088233,0 -90.21539684145142,19.39591444316675,0 -90.21599571287624,19.39287361761803,0 -90.21688300334915,19.38818270960492,0 -90.21811480457544,19.38165733599531,0 -90.21913700817055,19.37643533990456,0 -90.21973495309273,19.37286518293007,0 -90.22024991181185,19.36798745402672,0 -90.22044785521923,19.36188246237315,0 -90.22020353166488,19.35465233702793,0 -90.21962740920003,19.34955656599707,0 -90.21870860626633,19.34483049529568,0 -90.21772586499435,19.34131529621175,0 -90.21583652671156,19.33647671197639,0 -90.21315154980378,19.33159084523176,0 -90.20810508501616,19.32079960291427,0 -90.20563557476817,19.31449326603313,0 -90.20336362221919,19.30604948309848,0 -90.20204474265287,19.2983847595619,0 -90.20155421246966,19.28935672835205,0 -90.20093154655326,19.27962423171532,0 -90.20018140942757,19.2744441751551,0 -90.19828107243418,19.26773072190103,0 -90.19688876392762,19.26328155730677,0 -90.196020672844,19.26008736581282,0 -90.19523319089063,19.25649178667136,0 -90.19422118522449,19.25144816846851,0 -90.19337207225607,19.24692909124876,0 -90.19222155374703,19.24056363911745,0 -90.19176932511155,19.23609647356414,0 -90.19148123654803,19.23320812198822,0 -90.19096162353279,19.23090078853984,0 -90.18964019425371,19.22833493905144,0 -90.18663579341465,19.22543532922803,0 -90.18172558317629,19.22220475727272,0 -90.18043453520684,19.22137463274868,0 -90.17596980008666,19.21867193609173,0 -90.17334693895914,19.21732659285496,0 -90.16893415798566,19.21320997905495,0 -90.16800043482309,19.20970866242049,0 -90.16759710273959,19.20513415149379,0 -90.16754834378531,19.19812878881948,0 -90.16822276494365,19.19174747575883,0 -90.16829898039882,19.18746735064115,0 -90.1675760498151,19.18232625006685,0 -90.16678518158552,19.17901018213744,0 -90.16446945991454,19.17476770736087,0 -90.16122816463674,19.17161130191642,0 -90.1590754199903,19.1700690632821,0 -90.15386606338821,19.16734061766582,0 -90.15110033072746,19.16646543512278,0 -90.14726033699692,19.16532381764951,0 -90.14295085980763,19.16400330933849,0 -90.1379460034986,19.16252647498628,0 -90.13300949571773,19.16104058002685,0 -90.12711907354246,19.15909725595271,0 -90.11754237560112,19.15506787485065,0 -90.11343239380179,19.15277263497073,0 -90.10845397978777,19.14958094341968,0 -90.10365851058242,19.14634402629718,0 -90.10085157045189,19.14449833586777,0 -90.09512161889189,19.14108877950536,0 -90.08877315526618,19.13768117152546,0 -90.08561670747231,19.13606859828,0 -90.08290918692097,19.13471667563489,0 -90.07689449995377,19.13178160661666,0 -90.07132270773053,19.12909687849201,0 -90.06445228871974,19.12575035997786,0 -90.05902217520182,19.12343617317064,0 -90.05268492079603,19.12086749175515,0 -90.04944120815119,19.11926413769547,0 -90.04680119164561,19.11737706421511,0 -90.04679168893203,19.11735926086564,0 -90.0460755152594,19.11817614708031,0 -90.04353497088296,19.12015243474143,0 -90.040583298459,19.12245754520534,0 -90.03816782616855,19.12435752477073,0 -90.0361890909364,19.12607226707548,0 -90.03304499505548,19.12898316965626,0 -90.02994344900729,19.13182581181005,0 -90.02868045273225,19.13292912020029,0 -90.02464513565691,19.13605974260113,0 -90.02188230396567,19.13766977404997,0 -90.01984943563191,19.13842365796007,0 -90.01834996276784,19.13864761083847,0 -90.01668312396765,19.13830514010014,0 -90.01510318290268,19.137319413203,0 -90.01370326407566,19.13611760809832,0 -90.01183393032463,19.1342016315569,0 -90.00991724373826,19.13199835286873,0 -90.00735208763301,19.12883220865252,0 -90.00466957093847,19.12543219884526,0 -90.00191426991138,19.12204390232163,0 -89.99973486373244,19.11963164641456,0 -89.99728982680992,19.11755456155234,0 -89.99568012350674,19.11646621825621,0 -89.99132067277493,19.11410182579364,0 -89.98775960610489,19.11260988807787,0 -89.98308714415238,19.1110531603961,0 -89.97902411615122,19.10995921679204,0 -89.97139543034501,19.10798388532293,0 -89.96703767235789,19.10663674757102,0 -89.96145768596115,19.10469790119333,0 -89.95562759858444,19.10265280426081,0 -89.95100921223961,19.10116665664004,0 -89.94530463610944,19.09930590189775,0 -89.9395395419194,19.09733799989956,0 -89.93602393106184,19.0962087006301,0 -89.93148090165977,19.0948232811062,0 -89.92561421487181,19.09315862869121,0 -89.91682513911448,19.09097272282769,0 -89.90813898451044,19.08949950002878,0 -89.90288779431728,19.08904724884479,0 -89.90079805395941,19.08892576636807,0 -89.89685982183396,19.08872631108135,0 -89.88867212644548,19.08818163118428,0 -89.88398337525354,19.08768314371706,0 -89.87715673357735,19.08667851386035,0 -89.87386936264846,19.08608368013588,0 -89.86921172510104,19.08498046332509,0 -89.86325996004271,19.08340766088692,0 -89.86098642440622,19.0828106285753,0 -89.85602529888877,19.08159465739942,0 -89.8527538327659,19.0808983188327,0 -89.84952879616792,19.0803214044824,0 -89.84615234462575,19.07985495597443,0 -89.84286158477688,19.07977179197394,0 -89.84054260485713,19.07985944091425,0 -89.83750655212873,19.0801195553402,0 -89.83395614167516,19.0805716668649,0 -89.82830734965167,19.08138345512636,0 -89.82263920045676,19.08202220177693,0 -89.81652880058863,19.08232925175693,0 -89.81265787182429,19.08219848074771,0 -89.80685554395637,19.08143253716519,0 -89.80178981540533,19.08053638958105,0 -89.79246118462747,19.07839703256091,0 -89.78273154482794,19.07649288096779,0 -89.77449992275665,19.07564594911566,0 -89.76811237705972,19.07493782742577,0 -89.76112074913206,19.07439837761923,0 -89.75318648791091,19.07437340843339,0 -89.7462614022832,19.07474363461518,0 -89.73987267344449,19.07505183325024,0 -89.73370847852648,19.07529927553881,0 -89.72932397763071,19.07543671026461,0 -89.72478299909611,19.07554016901486,0 -89.72064463240243,19.07559441900061,0 -89.71798645571496,19.07559434412422,0 -89.71220273073462,19.07543447167838,0 -89.70835664393434,19.07523999999954,0 -89.70140238711124,19.07475492399665,0 -89.697435186018,19.07442644538594,0 -89.6934127114429,19.07407259854299,0 -89.6897557135073,19.07374568672726,0 -89.68571433714105,19.07339087267596,0 -89.68036885603871,19.07295943037847,0 -89.67628842970626,19.07267914176539,0 -89.67179585724239,19.07244144117798,0 -89.66789866557207,19.07230443472328,0 -89.66356444893165,19.07224081303576,0 -89.65979450807936,19.07227229987605,0 -89.65581015034932,19.07240831193339,0 -89.65210903874915,19.07262888638101,0 -89.64531004843721,19.07294819113233,0 -89.64240550394595,19.07305853806596,0 -89.6374711480147,19.07325514355034,0 -89.63215955666045,19.07353958220425,0 -89.62583644959572,19.0740388736412,0 -89.61947483580479,19.07454909687043,0 -89.61421831967961,19.07503701203422,0 -89.60842757310121,19.07570197259668,0 -89.60296393213991,19.07649983292384,0 -89.59808072404047,19.07741002995874,0 -89.59465731830373,19.07814932127955,0 -89.58884830239423,19.07957003420865,0 -89.58321635753629,19.08109904668859,0 -89.57835494879519,19.08247452000208,0 -89.57274957896411,19.08404881275968,0 -89.56777376427162,19.08542544636591,0 -89.56206382201673,19.0869958673803,0 -89.55633228938422,19.088575866148,0 -89.55050841471017,19.0902032068832,0 -89.5474732616027,19.09106437182292,0 -89.5418201439653,19.09269848890729,0 -89.53932049373903,19.09343536377729,0 -89.53475211531791,19.09480411412795,0 -89.5285411212993,19.09673965447859,0 -89.5249398476721,19.09794788851445,0 -89.52286720527849,19.09867205355914,0 -89.52069800903523,19.09945247701016,0 -89.51847320791467,19.10027803238211,0 -89.51543923719599,19.10144710769266,0 -89.51304128329379,19.10240981796884,0 -89.50909151116363,19.10408252646636,0 -89.50558293201506,19.10568322864228,0 -89.50312572863325,19.10689348645577,0 -89.50101361130778,19.10801851890885,0 -89.49470331225938,19.11079389775731,0 -89.49141302896172,19.11245025264951,0 -89.48669077565012,19.1153016520856,0 -89.4841636432481,19.1169724365656,0 -89.48161785485082,19.11952147012859,0 -89.47960154779115,19.12173678188371,0 -89.47760753601861,19.12479293405428,0 -89.47582162217566,19.12750922812771,0 -89.47496051895274,19.13020504178514,0 -89.4749029265454,19.1329162685862,0 -89.4753660156456,19.13571389116132,0 -89.47623457350926,19.14023837949351,0 -89.47632470657969,19.14356367239743,0 -89.47629185454811,19.14700120996539,0 -89.4759899413524,19.15001928461578,0 -89.47574402427426,19.15261474968025,0 -89.47546303062059,19.15584364816688,0 -89.47524751681836,19.15841269417908,0 -89.47507409450208,19.16046032836661,0 -89.4749752341353,19.16159979567184,0 -89.47475861582672,19.16398331659983,0 -89.47447213435792,19.1660918952087,0 -89.47410512130335,19.16857270509898,0 -89.47390282026913,19.17005046555634,0 -89.4736836157788,19.17196035949614,0 -89.4734994456052,19.17464055820319,0 -89.47349578413463,19.17664362468975,0 -89.47357461338392,19.17814288035828,0 -89.4737540297738,19.18016161329374,0 -89.47395008439356,19.18199068941378,0 -89.47426863282574,19.18534161056974,0 -89.47437917051833,19.18681076177415,0 -89.47449852007367,19.18822778471821,0 -89.4746413734302,19.1898492759284,0 -89.47501104073467,19.19588050020572,0 -89.47501801470113,19.19767045922132,0 -89.47506327499158,19.19960371817481,0 -89.47522879663778,19.20169052286226,0 -89.47528547967057,19.20302294042898,0 -89.47521507130459,19.20477290571007,0 -89.474873073802,19.2065035421483,0 -89.47407765858291,19.20849325039227,0 -89.47313124474154,19.210255976379,0 -89.47182297259315,19.21261044888744,0 -89.47113797105413,19.21368959600415,0 -89.46914046367363,19.21636047716159,0 -89.46790391792457,19.21774938399018,0 -89.4666221321029,19.21903842885195,0 -89.46487750033948,19.22060955886328,0 -89.46391659334758,19.22140497410699,0 -89.46340759480653,19.22180971330483,0 -89.46219708390825,19.22273126744846,0 -89.46092731114142,19.22363342634142,0 -89.45849442867586,19.22495087222959,0 -89.45465585196901,19.22640422440057,0 -89.45279995911682,19.22698800221585,0 -89.45087739407751,19.22757902899461,0 -89.44793689854967,19.22856260418251,0 -89.44673153158523,19.22902926131513,0 -89.44577169880183,19.229443710719,0 -89.44449916622047,19.23001110238437,0 -89.44355331826966,19.23042381888443,0 -89.44081848841763,19.23172460327343,0 -89.4396354523483,19.23236524395849,0 -89.43788100008571,19.2334465892799,0 -89.43651628837213,19.23441478925501,0 -89.43527030649037,19.23540699380621,0 -89.43392961136912,19.23664009869881,0 -89.432810526468,19.23781852536397,0 -89.43162559424115,19.23922973311247,0 -89.43120284503786,19.23977756636256,0 -89.4305339375214,19.24069473162961,0 -89.4301084762584,19.24131337908435,0 -89.42927588457103,19.24260604780006,0 -89.42875416451857,19.24347660271394,0 -89.42819158875821,19.24447166851985,0 -89.4270759618459,19.24663837676995,0 -89.42623113162112,19.24847542291931,0 -89.42549551346509,19.25023760006056,0 -89.4248499341968,19.25193124482171,0 -89.42427319066371,19.25358728905814,0 -89.42386419491552,19.25486504147081,0 -89.42334125461281,19.25665686264693,0 -89.42291473097616,19.25827667997392,0 -89.42265840156345,19.25933517336373,0 -89.42221418821383,19.26136356046705,0 -89.42191896964478,19.26289280480993,0 -89.42166259073979,19.26437845456831,0 -89.42138737935352,19.2662196155296,0 -89.42115828849983,19.26805521737588,0 -89.42105304588577,19.26904426875232,0 -89.42097163833513,19.26992305386664,0 -89.42091177733849,19.27172628957631,0 -89.42096643307595,19.27298530451501,0 -89.421075602326,19.27439942659733,0 -89.42121558096969,19.27570516494169,0 -89.42136048075317,19.27682123096641,0 -89.42164533687733,19.27869746922525,0 -89.4218966740554,19.28017528165632,0 -89.42215825638301,19.28162691459933,0 -89.42230706274182,19.28243846556024,0 -89.42242333858412,19.28307260067622,0 -89.42275500627861,19.28490551896205,0 -89.42303940894386,19.28656943792458,0 -89.42325125446219,19.28793780962349,0 -89.42340141344533,19.28903339916294,0 -89.42351234391531,19.28996110763386,0 -89.42361228819067,19.29095973942968,0 -89.42370898623102,19.29228991843191,0 -89.42374579106448,19.29312844359509,0 -89.42376241014347,19.29439249065815,0 -89.42376752270938,19.29573625745319,0 -89.42378030448576,19.29676681780705,0 -89.42379072731833,19.29798620697996,0 -89.42378638892265,19.2994735430621,0 -89.42374144072591,19.30123014608314,0 -89.4236786871469,19.30241841006083,0 -89.42357200953529,19.30371749903746,0 -89.42334856562762,19.30548664679407,0 -89.42315249597203,19.30659802325777,0 -89.42280500469651,19.30810393037434,0 -89.42251302167688,19.30910284617134,0 -89.42189396962874,19.3107719609056,0 -89.42139668106648,19.31161398375501,0 -89.4204718741431,19.31288689194786,0 -89.41974357328758,19.31377406659497,0 -89.41818761187506,19.31544147536862,0 -89.41659673899616,19.31697288896595,0 -89.41585186482578,19.31767894419519,0 -89.41487914437792,19.3186426583181,0 -89.41299621760236,19.32027035835737,0 -89.41035735974809,19.32185583135998,0 -89.4081202155467,19.32279039261836,0 -89.40571648112801,19.32358168318087,0 -89.4037351276253,19.32425474995527,0 -89.40166242807493,19.32478754180123,0 -89.40049030057898,19.32502907586978,0 -89.39901784251219,19.32528313042953,0 -89.39656786841734,19.32561667852675,0 -89.3951652087987,19.32577303160068,0 -89.39369353339131,19.32592272086214,0 -89.39217496029363,19.32607079787072,0 -89.39053222141223,19.32623476012361,0 -89.38816866744791,19.32650568748971,0 -89.38584842727822,19.3268572789274,0 -89.38358037352222,19.32719186700236,0 -89.38169091851024,19.32746366415175,0 -89.38009484005528,19.3276884412827,0 -89.37888391852803,19.3278559660494,0 -89.37665762054361,19.32815738233161,0 -89.37430387061636,19.32846660456487,0 -89.37199606244299,19.32876046533351,0 -89.36977191523356,19.32912582084247,0 -89.36908212079703,19.33446383167183,0 -89.36794139719537,19.33893285465503,0 -89.36640951921871,19.34359923510628,0 -89.36445607393523,19.34900299800794,0 -89.36279569822844,19.35381121997228,0 -89.36165769150776,19.35710757919539,0 -89.36068345367168,19.35975733918981,0 -89.35884267163522,19.36441969781546,0 -89.3562236937002,19.37045679369227,0 -89.35432161348272,19.37450450409433,0 -89.35194589515206,19.37924731601381,0 -89.34902792360295,19.38468718029528,0 -89.34709599979649,19.38809446121592,0 -89.34425424934349,19.39286925562858,0 -89.34212847136115,19.39627983100002,0 -89.33853097972856,19.40157120843184,0 -89.3371141611602,19.40350612699193,0 -89.33367354290945,19.40801254734333,0 -89.33291133365429,19.40898901004023,0 -89.32767106671488,19.41569859918835,0 -89.3256776273433,19.41833071092763,0 -89.32322021452126,19.42171959306755,0 -89.32081072804706,19.42483864873465,0 -89.31824508368682,19.42793999945433,0 -89.31685800753979,19.42963626307261,0 -89.31464550379893,19.43254182823596,0 -89.31283509571232,19.43536185838028,0 -89.31095619600494,19.43976520492456,0 -89.31009449912865,19.4442099121312,0 -89.30982415299668,19.44863659156365,0 -89.31006985300522,19.45308820903226,0 -89.31109489915175,19.45833600150599,0 -89.31254981339754,19.46218446350127,0 -89.31454145252026,19.46530401637098,0 -89.31686219900349,19.46765206048484,0 -89.32078224194932,19.47050257802685,0 -89.32548183318237,19.47313420545646,0 -89.33025831431836,19.4754527025875,0 -89.33382454761009,19.4771348626535,0 -89.3395357128483,19.47991131288535,0 -89.34292311837821,19.48137633526768,0 -89.34608430464237,19.48261543871097,0 -89.34897046864219,19.48365769772378,0 -89.35646319446252,19.48606836040757,0 -89.35967001845441,19.48700905923845,0 -89.36494901279301,19.48849261488849,0 -89.37047809283364,19.49001870252571,0 -89.37620785221092,19.49160426311806,0 -89.3850629917449,19.49370734889786,0 -89.39171625929312,19.49515296726527,0 -89.39411119025419,19.4956806421276,0 -89.39747423730459,19.49645014308575,0 -89.40599029268607,19.49868650623178,0 -89.41263867190582,19.5005280630993,0 -89.41896153038348,19.50257038161021,0 -89.42286792464556,19.50438030334269,0 -89.42511785356626,19.50563451728696,0 -89.42849135397103,19.5077659461765,0 -89.43211570668431,19.5104686201731,0 -89.4350255993631,19.51307308497589,0 -89.43818384412768,19.51664261838302,0 -89.44040902538589,19.52045099132411,0 -89.44188377297372,19.52493821749318,0 -89.44277975620844,19.52930502213071,0 -89.44338347017535,19.53284433196009,0 -89.44454442503141,19.53845710079819,0 -89.44678576209222,19.54468378556511,0 -89.44789069074817,19.54720454840233,0 -89.45011508017591,19.55194760593678,0 -89.45268366072487,19.55724319321739,0 -89.45511693584534,19.56251821835648,0 -89.45611234713137,19.56491278445277,0 -89.45729389370365,19.56789037980446,0 -89.45897670874403,19.57218446260691,0 -89.46081945897946,19.57661847605764,0 -89.46357726468506,19.58223215331012,0 -89.46739209418612,19.58795775284006,0 -89.47049358057465,19.59141244904716,0 -89.47337109196397,19.59417177212443,0 -89.47631182899187,19.5967407807716,0 -89.48082298134788,19.60043631867809,0 -89.48386387067768,19.60286811416567,0 -89.48697720716761,19.60528762389496,0 -89.49045676731825,19.60784369928906,0 -89.49337207154286,19.60982177076828,0 -89.49591560923572,19.6114009768451,0 -89.50139667200833,19.61426652610351,0 -89.50687477954028,19.61627522213633,0 -89.51374938554852,19.61787765000832,0 -89.51656303354581,19.61843313779178,0 -89.52138501834527,19.61946410729159,0 -89.5325776571211,19.62275503386816,0 -89.53980720519942,19.62522183999532,0 -89.54416903940626,19.62675117578122,0 -89.5544855199191,19.63023519082488,0 -89.55983777375113,19.6318431497658,0 -89.56620919247806,19.63346596745974,0 -89.57144872373301,19.63459978254268,0 -89.57377579579016,19.63507946350551,0 -89.57986360650504,19.63619166461968,0 -89.58392745997288,19.63676390973869,0 -89.59176573071211,19.63728477828074,0 -89.60049913872432,19.63711026039189,0 -89.6076800397134,19.63665008141764,0 -89.61323665096953,19.63624876586741,0 -89.6165492615966,19.63603707614794,0 -89.6292988105331,19.63543212063045,0 -89.63461845614655,19.63518499774194,0 -89.64134318752168,19.63533354772034,0 -89.64627749391929,19.63594042918582,0 -89.64973140368939,19.63658274039688,0 -89.65568405132902,19.63803839272747,0 -89.66050362814072,19.63947218887236,0 -89.66580747943723,19.64123137023451,0 -89.67303672977896,19.64377620638899,0 -89.6819317150709,19.64714346379462,0 -89.68645368670303,19.64906926032075,0 -89.69308322952374,19.65209559311591,0 -89.69828458806137,19.65459085819999,0 -89.70819521511353,19.65947084933941,0 -89.71305207125219,19.66230081200366,0 -89.71691614221007,19.66496503293177,0 -89.72093317995618,19.66779196483642,0 -89.72307705617422,19.66921013471235,0 -89.72678109434979,19.67133748661902,0 -89.73163373433866,19.67320219818946,0 -89.73713758593432,19.67368707266307,0 -89.74275197245782,19.67277948223414,0 -89.75270963613497,19.67020141230364,0 -89.76105323942694,19.66773563703687,0 -89.76783250215742,19.66582363691241,0 -89.77484754836205,19.6640138268828,0 -89.77922192915992,19.66304150207086,0 -89.78317338095231,19.66258725196541,0 -89.78732999712206,19.66270012895444,0 -89.79250503776888,19.66341321634143,0 -89.79684355358233,19.66532188578867,0 -89.79958740495907,19.66814366217807,0 -89.80218825441935,19.67243854591148,0 -89.80463630567738,19.67754784913099,0 -89.80607437686409,19.68113956011434,0 -89.80763172689993,19.68739156890142,0 -89.8083646780557,19.69193947872803,0 -89.80963418705056,19.70098167530269,0 -89.80991789298174,19.705345967852,0 -89.81009887547316,19.70938742947736,0 -89.8106331582341,19.71436235026117,0 -89.81744385239793,19.72448033567831,0 -89.82369923879948,19.7313703046159,0 -89.82958131167042,19.73776929302916,0 -89.83499081792409,19.742222935675,0 
						</coordinates>
					</LinearRing>
				</outerBoundaryIs>
			</Polygon>
		</Placemark>
		<Placemark>
			<name>Polygonal Karst</name>
			<styleUrl>#falseColor13</styleUrl>
			<ExtendedData>
				<SchemaData schemaUrl="#S_Karst_Landscapes_S">
					<SimpleData name="Name">Polygonal Karst</SimpleData>
				</SchemaData>
			</ExtendedData>
			<MultiGeometry>
				<Polygon>
					<outerBoundaryIs>
						<LinearRing>
							<coordinates>
								-89.45666270013984,17.65161562715554,0 -89.45376136541203,17.65173529673946,0 -89.45129974526951,17.65229265449529,0 -89.44887385335058,17.65428004425565,0 -89.44724576611556,17.65601762223595,0 -89.44571348291802,17.65794793471257,0 -89.44419524571765,17.6591621495377,0 -89.44236506960539,17.66103928595113,0 -89.44155143683759,17.66188416959905,0 -89.44075245751182,17.66273890355834,0 -89.44009288622138,17.66436020382202,0 -89.43943019297059,17.66606901037432,0 -89.4385477097338,17.66759618270692,0 -89.43794185922594,17.66841042227968,0 -89.43646647280451,17.66966735455199,0 -89.43459304957342,17.67154121803201,0 -89.43292594704801,17.67267584715814,0 -89.43156424469501,17.67360259779941,0 -89.43077845352315,17.67435015540295,0 -89.43007555179068,17.67501884770584,0 -89.42850194071394,17.67651584230448,0 -89.42699642152846,17.67783926357945,0 -89.42551591126099,17.67876121624079,0 -89.4248693610146,17.67916383298165,0 -89.42401094527472,17.67969837494634,0 -89.42348012767499,17.68045515272739,0 -89.42241293747867,17.68197660034012,0 -89.42155020836175,17.68320652953649,0 -89.42074253685072,17.68402632446247,0 -89.41964656886364,17.68513872371155,0 -89.41681733887793,17.68763021633292,0 -89.41541677758929,17.6889622711913,0 -89.41537930481374,17.68899791062207,0 -89.41550626251983,17.68903590068776,0 -89.44867640428315,17.71632125590943,0 -89.48141132002654,17.74320371600655,0 -89.51935392193431,17.77434768095968,0 -89.51936486538089,17.77470890899184,0 -89.52095260699008,17.77712824316752,0 -89.52126033513974,17.77976998350364,0 -89.52144942175524,17.78544705281833,0 -89.52227088869837,17.79195364703922,0 -89.52415792919503,17.79747944137285,0 -89.5265873771605,17.80074634211154,0 -89.52688949175806,17.80445300645296,0 -89.5257816635516,17.81016433848831,0 -89.52346472981225,17.81394378899031,0 -89.52087992931746,17.81867358948841,0 -89.51873882383599,17.82030058080077,0 -89.52575331637058,17.82266064137106,0 -89.53489369362994,17.8233962212348,0 -89.54244467000282,17.8227850794487,0 -89.54415816519661,17.82080953305007,0 -89.54685386830148,17.8162691606999,0 -89.54878278554169,17.81319889614095,0 -89.55297059938415,17.80933268557393,0 -89.55700841304879,17.80677710879182,0 -89.55945835459478,17.80252187515677,0 -89.56035161750341,17.80011934032149,0 -89.55860246026583,17.797738754573,0 -89.55499027939234,17.79504037858626,0 -89.5505158168221,17.7920369709942,0 -89.5488266693925,17.78965738707641,0 -89.54791534304547,17.78703523175002,0 -89.54773733498388,17.78333072388108,0 -89.5493745947882,17.77671464807595,0 -89.55150458112979,17.77170877644865,0 -89.55430102944838,17.76601412960593,0 -89.56025888845207,17.76074590296779,0 -89.56635008931403,17.7550021721372,0 -89.56977493833985,17.75183835038546,0 -89.5769275612344,17.74921722803101,0 -89.5849341215694,17.74670300948742,0 -89.59473486152119,17.74322242866869,0 -89.60298713302866,17.74060130839255,0 -89.61166975278442,17.735667559443,0 -89.61756938581206,17.73092746286455,0 -89.62567878601938,17.72283576009081,0 -89.63116376802185,17.71853185038742,0 -89.63670999742422,17.7161624100056,0 -89.6450617035608,17.71407003516405,0 -89.6530407415252,17.71271603801996,0 -89.65876383157577,17.71046354962476,0 -89.66095320135629,17.70849470154075,0 -89.66494828072811,17.70265891666829,0 -89.67214208495378,17.69521501240614,0 -89.67794141801154,17.68877890788021,0 -89.68086449459038,17.68590507191472,0 -89.68472676502161,17.67832535285732,0 -89.68838616969833,17.66151995896452,0 -89.69433082209584,17.62246209444477,0 -89.69283234811323,17.62210775938459,0 -89.69160102846155,17.62163210411422,0 -89.68992361315891,17.62074416354995,0 -89.687911941675,17.61959847990671,0 -89.68665603819318,17.61874998394646,0 -89.68586261287321,17.61804594016906,0 -89.68505779430348,17.6169897425126,0 -89.68494159056779,17.61676995909214,0 -89.68401315775543,17.6147255711793,0 -89.68356948312008,17.61282034398453,0 -89.68354092685044,17.61161987330075,0 -89.6836748505532,17.61022399809393,0 -89.68406133120482,17.60820361948088,0 -89.68449724699603,17.60660718804344,0 -89.6848654404118,17.60543652167287,0 -89.68537404603568,17.60398090205208,0 -89.6859441370939,17.60250300630386,0 -89.68704306953025,17.59989134660471,0 -89.68788792775189,17.5979649154643,0 -89.68881764297326,17.59585159580579,0 -89.68939256024231,17.59477160269957,0 -89.68992854782746,17.593715268426,0 -89.69043045785818,17.59267306893521,0 -89.69090417544426,17.59163291218312,0 -89.69135782127925,17.59057705441418,0 -89.6919933607942,17.58898894803218,0 -89.69250211012522,17.58762838139195,0 -89.6927153379379,17.58703863305622,0 -89.69295154880382,17.58637552524952,0 -89.6937427088166,17.58412451283133,0 -89.69436320920886,17.58238304504316,0 -89.69494799297877,17.58101979018996,0 -89.69545773050032,17.58002487838542,0 -89.69591136731798,17.57911473166802,0 -89.69690456396368,17.57699684659399,0 -89.69743185836586,17.57577240268848,0 -89.69807135335735,17.57415327275651,0 -89.69865231454038,17.57250844804076,0 -89.6994080913129,17.57000094869924,0 -89.69963108876496,17.56914811052532,0 -89.69984012451138,17.56828490308855,0 -89.69993947984449,17.56784911181791,0 -89.7003724768407,17.56633869781077,0 -89.7007422766462,17.5650340815503,0 -89.70105560339174,17.56391158467482,0 -89.70149737883989,17.5622801993081,0 -89.70180099112916,17.56110464633058,0 -89.70241992057065,17.55867581760599,0 -89.70272789792496,17.55751260962738,0 -89.70308407500049,17.5561958224032,0 -89.70331994130528,17.55427015498515,0 -89.7035143634705,17.5527601418483,0 -89.70369549406539,17.55144747620436,0 -89.70387151079144,17.55027455033058,0 -89.70424252166713,17.54813539603244,0 -89.70454711418432,17.54666581294642,0 -89.70489581450238,17.545214643962,0 -89.70515772555507,17.54424237739938,0 -89.70544523169514,17.54326006352737,0 -89.70593227597331,17.54174141738178,0 -89.70649798691282,17.54013235990236,0 -89.70715722950419,17.53839064253934,0 -89.70770252642868,17.53716399595092,0 -89.7087226812413,17.53517199644585,0 -89.70985682629041,17.53313677036315,0 -89.71053453506551,17.53202843062324,0 -89.71148045724074,17.53060983203429,0 -89.71280092820263,17.52883519711087,0 -89.71368057241641,17.5277537056383,0 -89.71464221704869,17.52663925414792,0 -89.71533509850488,17.52587074443642,0 -89.71607398590234,17.52507670094054,0 -89.71673061717279,17.52439658360713,0 -89.71740700918818,17.52372134423215,0 -89.71846239969928,17.52271390197789,0 -89.71995628333512,17.52137071206884,0 -89.72115502047082,17.52035134583174,0 -89.72241476943152,17.51932570210559,0 -89.72327793862536,17.51864530718279,0 -89.72516571316696,17.51720677453043,0 -89.72672435498336,17.5160568115302,0 -89.72918345025116,17.51428319447602,0 -89.73233944762177,17.51198061485593,0 -89.73368295807606,17.51107498245354,0 -89.73468129598095,17.51051119376224,0 -89.73612407175582,17.50987001825951,0 -89.73879725188633,17.50879280997162,0 -89.74020039744573,17.50807476366145,0 -89.74178586446101,17.50713087022768,0 -89.74362748909726,17.50588057721256,0 -89.74507440285369,17.50490432952851,0 -89.74662256490214,17.50387316052748,0 -89.74715029775729,17.50352011750238,0 -89.74877769708158,17.5023983496726,0 -89.75035711667485,17.50120976195423,0 -89.75226098349401,17.4995837540647,0 -89.75292361622189,17.49896853057866,0 -89.75434594613195,17.49757748350397,0 -89.75511945768098,17.49678804927415,0 -89.75612924525855,17.49560644409737,0 -89.75816338114036,17.49240015874523,0 -89.75908927703429,17.49108492866066,0 -89.76063441484233,17.48902395739557,0 -89.76151397730388,17.48790437794215,0 -89.76209844416356,17.48717537634686,0 -89.76274911557756,17.48637396447148,0 -89.76341622534565,17.4855598295982,0 -89.76408591543074,17.48474608688239,0 -89.76488508634972,17.48377499735096,0 -89.76524183577389,17.48334149856821,0 -89.7657956153824,17.48266330496781,0 -89.76629159746972,17.48205076541969,0 -89.76685739501241,17.48134404580198,0 -89.7673834667264,17.48067734784642,0 -89.76835227416323,17.47941845861224,0 -89.7691865238088,17.47829329116123,0 -89.76996428846839,17.47720093165922,0 -89.77069549910703,17.47612742558418,0 -89.77160871120746,17.47470954153169,0 -89.77225195409746,17.47364896421033,0 -89.77295859926433,17.47244866377205,0 -89.77402673127602,17.47060386568927,0 -89.77546298824001,17.46806682082872,0 -89.77654621299786,17.46611139097604,0 -89.77763137527073,17.46411665554333,0 -89.77835513522777,17.46276635021658,0 -89.77943844378584,17.46071529574731,0 -89.78086922896136,17.45795028215182,0 -89.78157569703798,17.4565607401564,0 -89.78261893582442,17.45447803999874,0 -89.78296131537044,17.45378618332791,0 -89.7839246500629,17.45161916453582,0 -89.78462225920347,17.44919450224983,0 -89.78515325172182,17.4461336246321,0 -89.78533123396014,17.44427684407048,0 -89.78546264496649,17.441628340777,0 -89.7855007097285,17.43988802058668,0 -89.78552042984893,17.43794645255186,0 -89.78554018859448,17.43466963929728,0 -89.78542871491202,17.4337311886036,0 -89.78552757659287,17.43370166326595,0 -89.78508560289602,17.42901012622289,0 -89.78460576917153,17.42199233956606,0 -89.78438147080163,17.41704965228224,0 -89.78368651549951,17.41060828420168,0 -89.78265725908942,17.40180617126327,0 -89.78189328523543,17.39572413135561,0 -89.78137931777711,17.39135888756577,0 -89.77988430922609,17.38799552979232,0 -89.77881069623727,17.38611099037117,0 -89.77686959870557,17.38362924200463,0 -89.77497614005593,17.38182775824299,0 -89.77255757663846,17.37985434750137,0 -89.76988108045947,17.37809951811465,0 -89.76686985870043,17.37642096494886,0 -89.76277166711193,17.37443484326527,0 -89.75967948136605,17.37232720448668,0 -89.75632025197412,17.36982895270204,0 -89.753944169501,17.36817724352985,0 -89.75080416226596,17.36535329311402,0 -89.74924750419378,17.36358270755109,0 -89.74676274449047,17.35963860350313,0 -89.74521947146189,17.35625497050066,0 -89.74442891949734,17.35329106938473,0 -89.74422846205429,17.34985313510067,0 -89.74441980101085,17.34766423863507,0 -89.74505460726394,17.34518253071398,0 -89.74648999817526,17.34383672355271,0 -89.74948813602087,17.34218270610495,0 -89.75219896187743,17.34128525072877,0 -89.75480478282667,17.34085513142324,0 -89.75685429779995,17.34023586427072,0 -89.75983478830183,17.33990803820459,0 -89.76214369083299,17.33958944464797,0 -89.76535337638234,17.33961677327286,0 -89.76759408783244,17.33972914028719,0 -89.77073129720971,17.33990074418113,0 -89.77341475992102,17.34009617346999,0 -89.77539484291029,17.34024790504962,0 -89.77723378106847,17.34093917190861,0 -89.77878451176265,17.34231537808419,0 -89.77977669915602,17.34377101345951,0 -89.78073645571322,17.34554964904276,0 -89.78154699101269,17.34733035346995,0 -89.78236241064943,17.34943354020632,0 -89.78264305535328,17.35071985704769,0 -89.78311567164833,17.35236189512571,0 -89.78376836332393,17.35357134881679,0 -89.785628040398,17.35562412616442,0 -89.78796468894068,17.35713263570442,0 -89.78970003449325,17.35836279396128,0 -89.79203240367708,17.35958459224311,0 -89.79436099682512,17.3605555374475,0 -89.79664849097755,17.36127615345173,0 -89.79952973798096,17.36177338701789,0 -89.80251966224813,17.36205401835602,0 -89.80677494465482,17.36210179659411,0 -89.80920299406182,17.36224686340163,0 -89.81452053393629,17.36252932896205,0 -89.81460069076201,17.36259402190294,0 -89.81868036458465,17.36267631859716,0 -89.82250304698097,17.36255372715344,0 -89.82592644698119,17.36250726648101,0 -89.8300629696499,17.36264939594014,0 -89.83494016233713,17.3620346990119,0 -89.83842948746791,17.36120131326584,0 -89.84121675107176,17.3601905931572,0 -89.84448771421171,17.35882057646254,0 -89.84748080250718,17.35694163348178,0 -89.85114537574043,17.35488977153171,0 -89.85486387759398,17.35247178134016,0 -89.85722667360098,17.35083368388036,0 -89.85800232781273,17.35015361349944,0 -89.85874702439442,17.34953402064597,0 -89.85965806421595,17.34867205212833,0 -89.86041082658986,17.34791212674095,0 -89.86142755331187,17.3468093014025,0 -89.862279370008,17.34574788696664,0 -89.86280910116547,17.34496330896279,0 -89.86357251485028,17.34359558358888,0 -89.86420961344105,17.34219814445255,0 -89.86502077563082,17.34013999849181,0 -89.86540244529586,17.33889851076594,0 -89.86573714535773,17.33759545942963,0 -89.86633746903682,17.33505470316297,0 -89.8667097530649,17.33351737540416,0 -89.86711810806688,17.33133853296449,0 -89.8674266477032,17.32906857008931,0 -89.8676555906189,17.32731825913897,0 -89.86785006271924,17.3254475233142,0 -89.86789539779576,17.32329289542973,0 -89.86769435924174,17.32159186169874,0 -89.86730923131326,17.32028864377732,0 -89.86655380713367,17.31889760363744,0 -89.86576776154425,17.31759352532622,0 -89.86519443933481,17.31619942857295,0 -89.86490875794607,17.31480872827934,0 -89.8647997390336,17.31345036553186,0 -89.86497988359777,17.31222934034946,0 -89.86572193166737,17.3108886913078,0 -89.86672452889054,17.30983603563793,0 -89.86788203340907,17.30891845621916,0 -89.8708051325091,17.30712487076816,0 -89.87400563614722,17.30599097942046,0 -89.87604677795322,17.30554081850688,0 -89.87725850730193,17.30532550991029,0 -89.87972565372817,17.30503801526204,0 -89.88060687352817,17.30500748638753,0 -89.88072613084489,17.30493222349165,0 -89.88751446630121,17.30483450130071,0 -89.8925135643241,17.30483406292314,0 -89.89683790771373,17.30462823653908,0 -89.90139725963732,17.30513564657299,0 -89.90551580178186,17.30607938050903,0 -89.9100220199195,17.30794913791034,0 -89.91243733749242,17.30970585007763,0 -89.91522681791929,17.31152875301947,0 -89.9180220082816,17.31370988741176,0 -89.91983614894716,17.31518855995833,0 -89.92359670353054,17.31706883227282,0 -89.92659656803619,17.31802841111085,0 -89.9304859697057,17.3186165636173,0 -89.93429167794291,17.31863249247378,0 -89.93869074717765,17.31842462628008,0 -89.94248272924224,17.31758054925756,0 -89.94617392782051,17.31634608765842,0 -89.94988075072217,17.31360147397666,0 -89.95206941098819,17.31048739056816,0 -89.95440375300667,17.30715613287478,0 -89.95749081168277,17.30424377008733,0 -89.96029776567855,17.30248223220964,0 -89.96476402619028,17.30184283591393,0 -89.96850964874487,17.3027907536022,0 -89.97212915674989,17.30517385534658,0 -89.97501090511548,17.30806952158996,0 -89.97728791743437,17.31047244009006,0 -89.97927816782729,17.31359628054385,0 -89.98185253272054,17.31715573948225,0 -89.98433449945357,17.32176289098351,0 -89.98558597981973,17.32532765906827,0 -89.98638760092828,17.32875578923944,0 -89.98702498373819,17.33125467300276,0 -89.98708413275168,17.3349088826878,0 -89.98580970514358,17.33915635327001,0 -89.98400255843283,17.34276675616466,0 -89.98191927065679,17.34591781302506,0 -89.97917812672783,17.34900221633202,0 -89.97689418538423,17.35082796695999,0 -89.97445172663335,17.35208270416468,0 -89.96969744891013,17.35344345173998,0 -89.9583221613408,17.35612061040698,0 -89.95363532400651,17.35704998519702,0 -89.94768571093014,17.35835624196797,0 -89.94263480316563,17.35986410965624,0 -89.93869503738335,17.36085382161203,0 -89.93223991624154,17.36324215234897,0 -89.92818673521778,17.36516972428124,0 -89.92668735889484,17.36638619741551,0 -89.92691402782653,17.36686038891869,0 -89.9284628414904,17.36907991003891,0 -89.93017565947522,17.37108261197379,0 -89.93305838137721,17.37328259698312,0 -89.93523411704096,17.37435783260318,0 -89.93705466134911,17.37530787129298,0 -89.93879840222012,17.37658286552045,0 -89.94085755746306,17.37860143127468,0 -89.94194772846366,17.37967089059654,0 -89.94432885822069,17.38148357764844,0 -89.94679891477031,17.3829279487325,0 -89.9494789313229,17.3844185990944,0 -89.95204727776829,17.38562473395147,0 -89.95461123763168,17.38695678387076,0 -89.95537361147534,17.38794887096532,0 -89.95574106217954,17.38915236747461,0 -89.95607055015469,17.39033242696581,0 -89.95643591253574,17.39126732050188,0 -89.95692323575337,17.39186403454993,0 -89.95741434294645,17.39220076847072,0 -89.95860045538971,17.39268008825742,0 -89.96018372620046,17.393099992651,0 -89.96169320242088,17.39411429479759,0 -89.96245718565399,17.39520188029769,0 -89.96337890662231,17.39681269340279,0 -89.96385286794252,17.39843015587903,0 -89.96432529885625,17.39995207949424,0 -89.96468667266255,17.40075895890541,0 -89.96597445951883,17.40230889967485,0 -89.96865424373938,17.40299333327949,0 -89.9711963329032,17.40324213707653,0 -89.97395367569128,17.40449105972191,0 -89.97651899845528,17.40617281842074,0 -89.97877809000424,17.40738132421249,0 -89.97949480125691,17.40861286516851,0 -89.98016564290228,17.41008398293012,0 -89.98073776047305,17.41160435254864,0 -89.98107739265762,17.41413155501006,0 -89.98135719908932,17.41603852468863,0 -89.98137426386977,17.41708940523505,0 -89.98145350001475,17.41890381747986,0 -89.98139975969468,17.4217235764656,0 -89.9805576337059,17.42503292597475,0 -89.97984071806657,17.42685925473522,0 -89.97877546673614,17.42869079464587,0 -89.98193668201304,17.42923296364573,0 -89.98299067375379,17.42905057971725,0 -89.98432817550733,17.4289408652421,0 -89.98940830592784,17.42864266663166,0 -89.99144035966867,17.4285587177182,0 -89.9965205038577,17.42843717267313,0 -90.00044593438282,17.42840354389429,0 -90.00357653843442,17.42833084937368,0 -90.00758203911627,17.42828368494684,0 -90.01054949914398,17.42837752410388,0 -90.01266179940012,17.42855945266778,0 -90.01570400170839,17.42906347066168,0 -90.01893637337432,17.43001925686354,0 -90.02352423951542,17.43196686910287,0 -90.02650175877942,17.43335181228304,0 -90.02887688636316,17.43438290235457,0 -90.03236016282213,17.4363880119172,0 -90.0361387429476,17.43911996988908,0 -90.04016996800037,17.4416262872186,0 -90.04322713487299,17.44404161506441,0 -90.04592011656673,17.44620304340176,0 -90.0481721348869,17.44854901909746,0 -90.05234198849203,17.45174522713334,0 -90.05655743190512,17.45211345773915,0 -90.06077903785584,17.45209944975589,0 -90.06551761189627,17.44964662161901,0 -90.0688962762046,17.4475558728991,0 -90.07197345135988,17.44439033077831,0 -90.07746367667812,17.43973119417362,0 -90.08446527247526,17.43517046080319,0 -90.0897991120992,17.43263591160478,0 -90.09327182695951,17.43211327311654,0 -90.09984532515544,17.43192245883077,0 -90.10401835157069,17.4324419159086,0 -90.10854520973585,17.43325312035394,0 -90.11449997864179,17.43442896340434,0 -90.12145030049209,17.43688049531046,0 -90.1275032178013,17.43943353445623,0 -90.13045791313452,17.44148303867369,0 -90.13281813286204,17.44335192302025,0 -90.13542033408318,17.44573076866991,0 -90.13663855087033,17.4470537847241,0 -90.13783419844552,17.44804060546399,0 -90.14098418460415,17.44973628731732,0 -90.14210207886174,17.45003920160313,0 -90.14617501050947,17.45117215685859,0 -90.15104111128232,17.45070674766212,0 -90.15495276301228,17.45015111154381,0 -90.15823917058252,17.44882192413099,0 -90.16489622776967,17.4458587501815,0 -90.1695504530354,17.44363138786431,0 -90.18532529167729,17.43819747722766,0 -90.1990992443281,17.43334569576723,0 -90.21207396970055,17.42863458691392,0 -90.21902152616549,17.42743196814387,0 -90.22562739264387,17.42775348742763,0 -90.23211793649351,17.43044338445739,0 -90.23876464246803,17.43609371865272,0 -90.24223112828786,17.43424496461965,0 -90.24441710183014,17.43310088219566,0 -90.24780881274492,17.43136512362758,0 -90.25078867186767,17.42988484907976,0 -90.25482010869337,17.42798152048003,0 -90.25916560156048,17.42589445048177,0 -90.26154975195861,17.42465411037135,0 -90.26396018634792,17.42334212595304,0 -90.26615357683681,17.42209310626684,0 -90.27016311665817,17.41965601608067,0 -90.2719147960732,17.418521860118,0 -90.27370721400555,17.4173118372015,0 -90.27483282347829,17.41650051635507,0 -90.27579270766675,17.41577007245546,0 -90.27720790936202,17.41465587669769,0 -90.27913035574559,17.41313786121273,0 -90.28051714669564,17.41209202119107,0 -90.28225356339935,17.41089809399968,0 -90.28435993927421,17.40954479580621,0 -90.28662446570993,17.40816593995135,0 -90.28953303174764,17.40654579363009,0 -90.29185039958475,17.40540233797333,0 -90.29287741980093,17.40494301816119,0 -90.295537193177,17.40389664676674,0 -90.29879452417413,17.40284314150507,0 -90.30143391007245,17.40224822803622,0 -90.30940342153846,17.4018780406474,0 -90.31253476544026,17.40215766866106,0 -90.31463840892502,17.40223289496157,0 -90.31633676725488,17.40229361209126,0 -90.31726646332025,17.40232733048997,0 -90.31854122696595,17.402373556829,0 -90.32013232264858,17.40243124279361,0 -90.32163508171092,17.40248571442574,0 -90.32400016080837,17.40257003650489,0 -90.32518900796806,17.40261125305814,0 -90.3274556773909,17.40268981738735,0 -90.32849176038414,17.40272572016977,0 -90.32946220857059,17.40275934367044,0 -90.33107819392171,17.40281775422359,0 -90.33205978133398,17.4028532277778,0 -90.33636198193787,17.40302515138184,0 -90.33765445425756,17.40308257534562,0 -90.34002660750043,17.4031978252096,0 -90.34174739718092,17.40328442763043,0 -90.34272075094707,17.40333340716845,0 -90.34541062949639,17.40346213711847,0 -90.34814144699004,17.4035854928798,0 -90.34941918579041,17.40363297408293,0 -90.35102184059392,17.40369616620235,0 -90.35308376920949,17.40370530410842,0 -90.35470007935808,17.40363741630348,0 -90.3564139085134,17.40348906211419,0 -90.35776736349504,17.40329594243674,0 -90.35898656665601,17.40306284576074,0 -90.36108917749473,17.40253421336448,0 -90.36327717411008,17.40179491657705,0 -90.3649156941339,17.40109637685866,0 -90.3655059323751,17.40081993850641,0 -90.36646468892002,17.40034972143953,0 -90.36776834985174,17.39973942721913,0 -90.36985230345391,17.39878378716991,0 -90.37102049512387,17.39780610103642,0 -90.37149017251485,17.39695551915318,0 -90.37180029734117,17.39622358890029,0 -90.37205862847266,17.39562511029398,0 -90.37232136094214,17.39495760386221,0 -90.3729070240507,17.39342673114278,0 -90.37334303170854,17.39243884383818,0 -90.37383427482493,17.39154554206063,0 -90.37459395588746,17.39036678306234,0 -90.37562318531947,17.38901246643002,0 -90.3764984889758,17.38803979174962,0 -90.37722526960496,17.38733833781492,0 -90.37833401879394,17.38640548077055,0 -90.37875071139322,17.38609470611242,0 -90.3803495239703,17.38513353041403,0 -90.38165558804455,17.38455971423314,0 -90.38333401467152,17.38390605892314,0 -90.38489003904736,17.38327670076459,0 -90.38657618725546,17.38264999740694,0 -90.38800271286648,17.38207070342112,0 -90.38863078170911,17.38177267198487,0 -90.38994401559057,17.38106369112553,0 -90.39186996562734,17.37985396017844,0 -90.39310582396195,17.37896180369926,0 -90.394695567952,17.37771152705433,0 -90.39554112335334,17.3770304198335,0 -90.39700252821072,17.3756488576375,0 -90.39782451644996,17.3745204131066,0 -90.39816459468841,17.37378556513185,0 -90.39848403275953,17.37257932361082,0 -90.39864155119494,17.37137062029774,0 -90.39876994130441,17.36961654242807,0 -90.39888670091131,17.36813654743635,0 -90.39894080666144,17.36603366733494,0 -90.39893963133291,17.36420270627373,0 -90.39894873531436,17.3626582806513,0 -90.39893925041406,17.35990952661751,0 -90.39891061900327,17.35784762531921,0 -90.39888890776756,17.35667779187302,0 -90.39882562454714,17.35436848002099,0 -90.39868087501364,17.35184267594047,0 -90.39866831496066,17.35001566648782,0 -90.3987648255934,17.34828120451801,0 -90.3989223846675,17.34673641780738,0 -90.39922936032511,17.34556965282184,0 -90.39992030462844,17.34423307674326,0 -90.40138791798576,17.34242860375071,0 -90.40285063867061,17.34119975240075,0 -90.40488276850841,17.33996296159311,0 -90.40626730604941,17.33936535618119,0 -90.40783665091062,17.33872641890227,0 -90.4097537155875,17.33788980612333,0 -90.41061117571225,17.33750957443452,0 -90.41194357976347,17.33694587928556,0 -90.41307848580422,17.33647710784981,0 -90.41444990522987,17.33590704753833,0 -90.41617569145779,17.33514635796201,0 -90.41845084189139,17.33413299751489,0 -90.41993777300792,17.33332776820218,0 -90.42078283593084,17.33262252880866,0 -90.42221021863676,17.33109645259326,0 -90.42278988366328,17.33028581791164,0 -90.42316398545815,17.32960254499859,0 -90.42383918346761,17.32801444687119,0 -90.42456434718433,17.32596577103681,0 -90.42499711693928,17.3239378464978,0 -90.42498020224379,17.32242141313272,0 -90.42478326862383,17.32136761624773,0 -90.42454435392644,17.3205209135871,0 -90.42434573198047,17.31994582915479,0 -90.42382605461908,17.31878403673772,0 -90.42274665105211,17.31770703338881,0 -90.42164090449876,17.31696485042197,0 -90.42042596624756,17.31651792072592,0 -90.41959306463815,17.31634252246772,0 -90.41809801816888,17.31601516695203,0 -90.41611232103216,17.31569945830456,0 -90.41525038373194,17.31555475098168,0 -90.41384266227466,17.31524641752819,0 -90.41290328187776,17.31500474222905,0 -90.41050913137751,17.31430675345688,0 -90.40889811164793,17.31378946104017,0 -90.40761179536507,17.31336356140913,0 -90.40621607508125,17.31288459649216,0 -90.40540023499037,17.31258946335759,0 -90.40322634541417,17.31171276546467,0 -90.40074764386851,17.31046548296622,0 -90.39917181884594,17.30952155053724,0 -90.39775992382826,17.30859005353831,0 -90.39676262146527,17.30789089204281,0 -90.39511231961839,17.30667626292644,0 -90.39419546838452,17.30597872096425,0 -90.39247256061809,17.30459260262926,0 -90.39158208841999,17.30383605292162,0 -90.39035007313815,17.30274915694584,0 -90.38864696391954,17.30114158650192,0 -90.38756284490562,17.3000028800589,0 -90.38712497627107,17.29952445350492,0 -90.38572903290729,17.29797289193498,0 -90.38433283929749,17.29646269553005,0 -90.38335261326122,17.29547750331804,0 -90.38008885056567,17.2928165491896,0 -90.37636156143724,17.29014161481468,0 -90.37436489656022,17.2884640681447,0 -90.37240991335,17.28658447187527,0 -90.37098104521903,17.28493417678805,0 -90.36972887176024,17.28301743865348,0 -90.36871876688386,17.28094502470303,0 -90.36821388816963,17.27956319546747,0 -90.36766441092023,17.27790432266599,0 -90.36701488727718,17.27656529351842,0 -90.36581265784994,17.27379674371501,0 -90.36497022588978,17.27259281748314,0 -90.36329453115191,17.26954276605273,0 -90.36180006039454,17.26718327959231,0 -90.36081445472757,17.26597746076161,0 -90.35889181977947,17.26441808732095,0 -90.35425358482794,17.26299470078112,0 -90.35211507028349,17.26227832503156,0 -90.35143074975252,17.26204908044521,0 -90.34885504006455,17.26081907865623,0 -90.34715280169267,17.25964962425455,0 -90.34342801823746,17.25634298662672,0 -90.33966221025497,17.25257696416404,0 -90.33706626872495,17.25047802987298,0 -90.33418726399044,17.24814592070165,0 -90.33045239094329,17.24557301925999,0 -90.32688464674899,17.24295558009186,0 -90.32389231093015,17.24077477304435,0 -90.32184589421585,17.23921824337879,0 -90.32042962986579,17.23799805552052,0 -90.3169783880618,17.23958019674204,0 -90.31597200545352,17.23984203160671,0 -90.31401294076112,17.23995350017324,0 -90.31285671354138,17.24067209653582,0 -90.31222621378207,17.24135183726073,0 -90.31073782799054,17.24192834381198,0 -90.30838490174162,17.24286028591479,0 -90.30732077859243,17.24380946766475,0 -90.30569448661012,17.24401706239152,0 -90.30301804098644,17.24421055439562,0 -90.30154028393288,17.24405308630953,0 -90.30001412974542,17.24394083509532,0 -90.29809475559253,17.24460320490145,0 -90.29635761909866,17.24586441341535,0 -90.29357431398213,17.24683625253142,0 -90.29007831563845,17.24756905290739,0 -90.28768555812769,17.24794966572762,0 -90.2828146334776,17.24802149126713,0 -90.28066390135841,17.24817590527287,0 -90.27904228200255,17.24806219965403,0 -90.27760621887495,17.24831801017832,0 -90.27631335595012,17.24857575100492,0 -90.27395408732686,17.25096470892289,0 -90.27229771987329,17.25321312449565,0 -90.27130664297457,17.25391457640533,0 -90.26988947384868,17.25479167821071,0 -90.26795640303828,17.25637107532692,0 -90.26750080050817,17.25758825179642,0 -90.26641603043083,17.25829986830034,0 -90.26500849881107,17.2593129255103,0 -90.26376120316455,17.26025169347782,0 -90.26275765914251,17.26084970203278,0 -90.2619160549997,17.26125876150643,0 -90.26128125709377,17.26113541399491,0 -90.2603316042094,17.26077838778987,0 -90.25953373243992,17.26092042173387,0 -90.25821249382547,17.26147583909857,0 -90.25745213742748,17.26177129701415,0 -90.25621780444654,17.26183089493351,0 -90.25490221249778,17.26200406454952,0 -90.25402817023955,17.26191565357102,0 -90.25287906383957,17.26159409572714,0 -90.25220562785475,17.26139373141656,0 -90.25026375721775,17.26087016000765,0 -90.24883734011503,17.26046832332649,0 -90.24702768040423,17.26015297555203,0 -90.24493667534253,17.26029633355562,0 -90.2440429045613,17.26019805248725,0 -90.24335584850174,17.26024596697204,0 -90.24195531317709,17.26011204731323,0 -90.2408522764043,17.26003955041958,0 -90.23986644674835,17.26011201990396,0 -90.23861253074264,17.26015212594081,0 -90.2378074184644,17.26011238111178,0 -90.23649725290396,17.2599223224837,0 -90.23578421187074,17.25971180354538,0 -90.23492627503001,17.25921256553537,0 -90.23388677043042,17.25888285663215,0 -90.23287967158304,17.2583815564848,0 -90.23174853391808,17.25819393556132,0 -90.22945514916174,17.25790426247453,0 -90.22736718514791,17.25784677621961,0 -90.22581109272966,17.25814067976659,0 -90.22384161106562,17.25814213703106,0 -90.2224121514856,17.25795034079361,0 -90.22088546067495,17.25827328343032,0 -90.22010289895266,17.25872120291606,0 -90.21900608253567,17.26022562590444,0 -90.21800219251521,17.26150195324494,0 -90.21702381889575,17.26306534536478,0 -90.21620149102256,17.26417214551963,0 -90.21588979353486,17.26505664865265,0 -90.21545832118437,17.26596816133094,0 -90.21387672615519,17.2679532391541,0 -90.21326708444931,17.2688049281641,0 -90.2123871906594,17.26976754815318,0 -90.21076009769978,17.27080579540196,0 -90.20982828061946,17.27125158983144,0 -90.20898423983112,17.27181328652512,0 -90.20699648654245,17.27301851142116,0 -90.20500827666666,17.27425237824668,0 -90.20398519160027,17.27481155606197,0 -90.20284318843528,17.2753403986327,0 -90.20143698336757,17.27557883441322,0 -90.19911625366805,17.27511638210693,0 -90.19759417455133,17.27512380188764,0 -90.19679120133158,17.27494055770102,0 -90.19631686087422,17.27473323110953,0 -90.19551475939535,17.27449265166556,0 -90.19465038367215,17.27442322665929,0 -90.1942309431787,17.27453204762837,0 -90.19295920226605,17.27471926578163,0 -90.1916520126771,17.27535610943572,0 -90.19059514182119,17.27617278091333,0 -90.1886033295438,17.27763578469613,0 -90.18685671139664,17.27867213528863,0 -90.18532503146648,17.2793100879797,0 -90.18364982744913,17.27957328840052,0 -90.18147263594521,17.27948536933017,0 -90.18042879699941,17.27944203005665,0 -90.17929545024118,17.2793974268988,0 -90.17830342410856,17.27987088288889,0 -90.17754833758065,17.28046235097688,0 -90.17592011555493,17.28155760184784,0 -90.17386759662088,17.28307692230212,0 -90.17127973105644,17.28447398383426,0 -90.1689673791951,17.28541616355407,0 -90.1660253543517,17.28655011103542,0 -90.1628516314906,17.28722200186671,0 -90.1607274743301,17.28756465568891,0 -90.15732163395695,17.2878031089311,0 -90.15392328773737,17.28755421137078,0 -90.15183866701804,17.28726657978135,0 -90.14961281805044,17.28646085307216,0 -90.14764889508119,17.2860888847509,0 -90.14726587849384,17.28576806297711,0 -90.14673323882478,17.2854737822769,0 -90.14631596956957,17.28543917488115,0 -90.14487939696032,17.28570543096957,0 -90.14232470929714,17.28687319380476,0 -90.14114824104904,17.2876878611256,0 -90.13940087563384,17.28875240786052,0 -90.1360824494986,17.29105598620204,0 -90.13343058322299,17.29270961982495,0 -90.13153705575097,17.29357130499753,0 -90.12914072344094,17.29413906999207,0 -90.12728857739332,17.29425588539534,0 -90.12561545612859,17.29437525047752,0 -90.1239418893058,17.29452326468929,0 -90.12257357616501,17.29446730702387,0 -90.12108365319651,17.29508811714989,0 -90.11935073679331,17.2959806521675,0 -90.11762280809451,17.29655214098158,0 -90.11604166664954,17.29689636828795,0 -90.11470208346331,17.29706057422288,0 -90.11374871376161,17.29695510467319,0 -90.11298988475902,17.29662307623097,0 -90.11152069184908,17.29591383889359,0 -90.10932753741699,17.29569873669474,0 -90.10683863095326,17.29607566744639,0 -90.10558879341815,17.29660807624264,0 -90.10448145071386,17.29718840595716,0 -90.10400405410032,17.29718150845104,0 -90.10381740417752,17.29690358510066,0 -90.10258551522945,17.29628945729773,0 -90.10133494947517,17.29686769804477,0 -90.1003657812922,17.29777109777508,0 -90.09815536857812,17.29865652248971,0 -90.09447508886663,17.29887842385007,0 -90.0922248365566,17.29925862241934,0 -90.0910226884468,17.29979162326104,0 -90.08963101844162,17.30023012234781,0 -90.08843391315506,17.30044208529432,0 -90.08658073170723,17.29986470529459,0 -90.08510152799049,17.29979732415268,0 -90.08454022177716,17.29905523247553,0 -90.08388416477284,17.29826589074676,0 -90.08285777541006,17.29673723215289,0 -90.08159126379758,17.29529681501596,0 -90.08035296643298,17.29509530053262,0 -90.07874508061008,17.29410859911289,0 -90.07652169926281,17.2927918207485,0 -90.07495651877399,17.29212680758285,0 -90.07372695994614,17.2913749427218,0 -90.07248943031942,17.29112752536455,0 -90.07148841084179,17.29102116561871,0 -90.06974176427522,17.28975715630413,0 -90.06867724705909,17.28763158046195,0 -90.06831424964467,17.28643365654129,0 -90.06819937409037,17.2846430515367,0 -90.06784001465942,17.28321583149859,0 -90.06738155853263,17.28201651190151,0 -90.06696938807077,17.2809096084905,0 -90.06688990368642,17.27989930934932,0 -90.06604305266394,17.27910713769728,0 -90.06495245494781,17.27863248598643,0 -90.06353282308962,17.27783192482922,0 -90.06186726513479,17.27748645075551,0 -90.06139430391917,17.27720430541918,0 -90.06059667893641,17.27632109714158,0 -90.06008254247305,17.27562551933111,0 -90.05971378985717,17.27479446233853,0 -90.05919893225038,17.27414474226619,0 -90.05759499356508,17.27292861951169,0 -90.05664983876137,17.27231845422052,0 -90.05528604621419,17.27101410027035,0 -90.05502371826243,17.26949655775785,0 -90.05481859876141,17.26738355142215,0 -90.05441454447562,17.26577219053243,0 -90.05395620508477,17.26457285821909,0 -90.052983062552,17.26272379712373,0 -90.05276702440536,17.26129867325342,0 -90.05235205525541,17.26037519302817,0 -90.05131517077997,17.25953431960688,0 -90.04988917898241,17.25914641948701,0 -90.04916815649153,17.2594569105386,0 -90.04825914217092,17.25958115806743,0 -90.04702187828326,17.25933362024383,0 -90.04504667912241,17.25934699229845,0 -90.04332844795921,17.25857632645027,0 -90.04273277365908,17.2585102185735,0 -90.04142576885525,17.25814694841119,0 -90.04047214604229,17.25807556012782,0 -90.03826661280516,17.2579283711206,0 -90.03682839884016,17.25830850724254,0 -90.03528094704755,17.25805632272671,0 -90.0346302072561,17.25770269818694,0 -90.03379957917139,17.25740375091872,0 -90.03327916723796,17.25636401579173,0 -90.03211537514079,17.25451207044209,0 -90.03094701586036,17.25294673330147,0 -90.03042020477018,17.25230825094776,0 -90.0297125933356,17.251781766048,0 -90.02912797029225,17.251027754805,0 -90.02926013510461,17.25022700763215,0 -90.02797618750863,17.24843060742145,0 -90.02727410873823,17.2475601840384,0 -90.02639031753652,17.24685907708838,0 -90.02628846588124,17.24576819089436,0 -90.02683453622902,17.24520291403604,0 -90.02745035808604,17.24400797338077,0 -90.02705758062329,17.24245409712027,0 -90.02707502801675,17.24136497541501,0 -90.02703190381006,17.24033229344795,0 -90.02668868362714,17.23940984409865,0 -90.0259875571934,17.23848209957808,0 -90.02515794870428,17.23812580932542,0 -90.02309037809196,17.23683381669298,0 -90.02238744058049,17.23602070764808,0 -90.02169278499191,17.23469169945702,0 -90.02003822558079,17.23369247869094,0 -90.01938668078813,17.23339614348129,0 -90.01719806810365,17.23221697905103,0 -90.01589223916709,17.23179625633376,0 -90.01505347072431,17.23201314801726,0 -90.01356778267096,17.23164707624928,0 -90.01298143899866,17.23100767966316,0 -90.01216388445674,17.22990616522446,0 -90.01127469990122,17.22954894115597,0 -90.0100762072272,17.22987513634175,0 -90.00905019283631,17.23060523450364,0 -90.00718355314444,17.23166682626062,0 -90.00532798738661,17.23204054393995,0 -90.00377713294698,17.23201744053508,0 -90.0028292384943,17.23160197026517,0 -90.00177500961637,17.23038222441481,0 -90.00155400332045,17.2292895693764,0 -90.00138986913981,17.22836976651944,0 -90.00057147476363,17.22732553802233,0 -89.99951080103868,17.22650703182643,0 -89.9973607604463,17.22664694938597,0 -89.9956999410536,17.22604880338671,0 -89.99237370028123,17.2251390774403,0 -89.99153588059572,17.22529855098523,0 -89.98849582964637,17.22513838977777,0 -89.98723026728334,17.22592211547647,0 -89.98603643123896,17.22596156368061,0 -89.98359283918494,17.22581026407105,0 -89.98204486153355,17.22561504157249,0 -89.98129382850192,17.22495642100153,0 -89.97975785015447,17.22317269379387,0 -89.97947547173702,17.22219377954289,0 -89.97991067963592,17.22111097112276,0 -89.97945216766666,17.21995741162472,0 -89.97862928143616,17.21919971694923,0 -89.97739449865981,17.21809183035729,0 -89.9770487653108,17.21734129834591,0 -89.97670769614591,17.21630416770062,0 -89.97553444972259,17.21508253094147,0 -89.97488679202903,17.21455679376484,0 -89.97489985104403,17.21375431932798,0 -89.97461470691348,17.21294736252064,0 -89.97379187002285,17.21218965556066,0 -89.97302588017243,17.21160480169873,0 -89.97201946944674,17.21113099602739,0 -89.97064495428683,17.21128231440778,0 -89.96987524309476,17.21092672807284,0 -89.96976623976038,17.21029441958227,0 -89.96949793668892,17.2084557113982,0 -89.96957999285955,17.20708094464804,0 -89.96905912866754,17.20609843596631,0 -89.96924831710773,17.20547061645005,0 -89.97022959887114,17.20382271480699,0 -89.97055018931903,17.2024515348889,0 -89.97014953499325,17.20141350467568,0 -89.96986348891728,17.20066386592272,0 -89.96929140235233,17.19916458814388,0 -89.96794966898214,17.19730972535204,0 -89.96668206875161,17.19542786477279,0 -89.96528729309254,17.19317085960711,0 -89.9638841346386,17.19142972200557,0 -89.9617095227206,17.1894476149301,0 -89.9601712520883,17.18867908501879,0 -89.95898235950635,17.18843181490377,0 -89.95732203854278,17.18783342298927,0 -89.95649094591033,17.18759154128908,0 -89.95554527945666,17.18706126120863,0 -89.95401362360009,17.1858914606375,0 -89.95231904328116,17.1837445307583,0 -89.95080714088527,17.18137102437579,0 -89.94958121356085,17.17974716326329,0 -89.94871307378891,17.17812871258222,0 -89.94784400841242,17.17656757870653,0 -89.94702143512541,17.17580980261253,0 -89.94619511113909,17.17528129733687,0 -89.94471195969193,17.17480017115314,0 -89.94363586097253,17.17495586132529,0 -89.94272714203575,17.17537925811352,0 -89.93951128116865,17.17750909938011,0 -89.93473748754671,17.18007385256558,0 -89.9325297450897,17.18133979489195,0 -89.92957802242242,17.18190639623707,0 -89.9274156564758,17.18282897523863,0 -89.92464752368534,17.18431560121407,0 -89.92176262012036,17.18564751524821,0 -89.91819998772343,17.18708368117316,0 -89.91499698466237,17.18841061964582,0 -89.91113570425775,17.19106513091409,0 -89.90803662306134,17.1933108257471,0 -89.9047336161932,17.19585909112002,0 -89.90121044939089,17.19729551318587,0 -89.89885858409279,17.19764151817757,0 -89.89557173893739,17.19682648184079,0 -89.89338081017404,17.19706024223347,0 -89.89019347973256,17.19743147593389,0 -89.88801852296481,17.19670992524134,0 -89.88556787105867,17.19583121160688,0 -89.8828204147281,17.19605625083521,0 -89.88133993918126,17.1966066295907,0 -89.87976136817048,17.19826384581252,0 -89.87843026748003,17.19938980709956,0 -89.87698694456077,17.20009360182418,0 -89.87467672702066,17.20032529876977,0 -89.87087183732889,17.20194786499079,0 -89.86873078330927,17.2039402046363,0 -89.86651725564646,17.20551097506622,0 -89.86482630420656,17.20674588210077,0 -89.86326233090246,17.20752412081692,0 -89.86149827096366,17.20838528722435,0 -89.85986852136671,17.20881849868457,0 -89.85772484638746,17.2086015955241,0 -89.85533644783754,17.20874774833212,0 -89.85207304401244,17.20984330292124,0 -89.84890191376017,17.21112369281279,0 -89.84619147579745,17.21337435387779,0 -89.84324010181172,17.21575877503851,0 -89.84236111943353,17.21693739910933,0 -89.84145251020642,17.21985831207043,0 -89.84083635539294,17.22241691299816,0 -89.83987919170447,17.22538290950979,0 -89.83837366388249,17.22691855486151,0 -89.83486272483279,17.2285143536107,0 -89.83032633847272,17.23146976868081,0 -89.82433730690661,17.23564037456977,0 -89.82101852922496,17.23714720033885,0 -89.81750649915564,17.23878848632054,0 -89.81559173236647,17.23912504595722,0 -89.81031979969634,17.24041727174083,0 -89.8050229972694,17.24037899226001,0 -89.80311690044365,17.24021109768956,0 -89.80144304559829,17.24041376636113,0 -89.79999667833091,17.24126208996689,0 -89.79893753047881,17.24179554669508,0 -89.79678258780055,17.24221981110856,0 -89.79458863989062,17.24213896539184,0 -89.79154064738277,17.24176930020806,0 -89.78835668336474,17.24098467674282,0 -89.78376050395681,17.23907677272672,0 -89.78090802737869,17.23796109392722,0 -89.77683178907712,17.23909958078796,0 -89.77555948597998,17.24022566153081,0 -89.77450702206622,17.24199677145789,0 -89.77433360174872,17.24373664998295,0 -89.77387151396118,17.24560947103283,0 -89.77285042906108,17.24669369920811,0 -89.77193592644558,17.24713760099036,0 -89.7696505491633,17.24682570864509,0 -89.76806727743046,17.247304695636,0 -89.76711215359036,17.24884729844034,0 -89.76662604091298,17.24935539052462,0 -89.76596000502018,17.24991790817025,0 -89.76517768294941,17.25030657829873,0 -89.76344811067769,17.25027871591349,0 -89.76177818189275,17.25025180022445,0 -89.75998296849974,17.25056679203448,0 -89.75878215125742,17.25100600704696,0 -89.75770061023131,17.25144713952044,0 -89.75613291855876,17.25239632561863,0 -89.75427001755358,17.25316875564793,0 -89.75276795995866,17.25377503098479,0 -89.75096768944216,17.25437646884406,0 -89.74881358348567,17.25474286749744,0 -89.74774105257225,17.25466817681109,0 -89.7462399752024,17.25521709074407,0 -89.74533731321827,17.25566104637573,0 -89.74448825035491,17.25644980405734,0 -89.74358859909439,17.25672183025311,0 -89.74251707106627,17.25658980350773,0 -89.74167504443903,17.2569774010657,0 -89.74118985520148,17.25742810933581,0 -89.74070164068685,17.25805073527981,0 -89.74027608784772,17.25850240863433,0 -89.7393167816504,17.25877344450823,0 -89.73747394401171,17.25839957058069,0 -89.73616990585542,17.25791979521354,0 -89.73443223594504,17.25835011978971,0 -89.73323032211337,17.25884646870076,0 -89.73221642017175,17.25882996838209,0 -89.72983683920404,17.25844728922233,0 -89.72811635594347,17.25790335869747,0 -89.72485029762311,17.25704759904437,0 -89.72247279656557,17.25655022805837,0 -89.72063207013979,17.25606159811935,0 -89.71681412404931,17.2560565282708,0 -89.71531603156235,17.25643327816197,0 -89.71410495864298,17.25744524997967,0 -89.71279085312391,17.25753838212103,0 -89.71136356864581,17.25728572327579,0 -89.70934091389863,17.25696597671791,0 -89.70648637768323,17.25646060346067,0 -89.70380464110377,17.25693860035322,0 -89.70286696471995,17.26007081408536,0 -89.70156428918497,17.26247064962209,0 -89.69964901014201,17.2638919059313,0 -89.69546854193707,17.26515479355573,0 -89.68917262819022,17.26492997009804,0 -89.68517652741657,17.26292704712668,0 -89.68266384806562,17.2625223553663,0 -89.67857677797127,17.26560231099683,0 -89.67521276205062,17.27051002839219,0 -89.67211984859803,17.28135403070553,0 -89.6715328288301,17.2855879092068,0 -89.67127324038901,17.2931067635529,0 -89.67189423055143,17.30004316501631,0 -89.67205035652194,17.30518061555549,0 -89.66907795636186,17.31146019601615,0 -89.66314192816415,17.31661558500538,0 -89.6589866141869,17.31953161852807,0 -89.65520835858503,17.32221502026724,0 -89.65251610577901,17.32670770177634,0 -89.6529374798471,17.33089421193128,0 -89.65208991850854,17.33649243991934,0 -89.64669589799436,17.34595505322419,0 -89.64088263194625,17.35791802505717,0 -89.63813299800623,17.36731639631837,0 -89.63738552614068,17.37111030794251,0 -89.63751289583131,17.37502914230893,0 -89.63870113139721,17.38078090177971,0 -89.63962418074367,17.38471314344731,0 -89.64085087694194,17.3883639129037,0 -89.64396569677621,17.39214199672245,0 -89.64580673751907,17.39484779996403,0 -89.64872978800501,17.39824049445354,0 -89.65045407029243,17.40189960934059,0 -89.65127096583174,17.4062121821642,0 -89.65113318243849,17.40831152405757,0 -89.65048756152835,17.41097550651939,0 -89.64911419787489,17.41534677673271,0 -89.64802589768775,17.41978947318631,0 -89.64829730259251,17.42127474986084,0 -89.64823011777268,17.42222891451317,0 -89.64885145732518,17.42362455230734,0 -89.65051825147799,17.42499001688187,0 -89.65142150641384,17.42729792671,0 -89.65154114611718,17.43164654403724,0 -89.65095123493997,17.43397709562607,0 -89.64884801408149,17.43742851455572,0 -89.64626734362521,17.43977326237339,0 -89.64464664327214,17.44132216404743,0 -89.64306516525376,17.44344488405728,0 -89.64120252617185,17.44733012057531,0 -89.64005291309029,17.45031985464394,0 -89.63953421741063,17.45417999951177,0 -89.640208610717,17.45810807520021,0 -89.64009751595617,17.46144970032146,0 -89.64058693517811,17.46461042127151,0 -89.64096283052434,17.46853345286413,0 -89.64159063832975,17.4712151506835,0 -89.64274617079623,17.47333631937907,0 -89.6437097166481,17.47507212495646,0 -89.6440138784704,17.4758452177564,0 -89.64380346645174,17.47646259918486,0 -89.64319588556167,17.47702550179694,0 -89.64203835969818,17.47772239521256,0 -89.63972942609958,17.47878191126825,0 -89.63599128514252,17.48177551255395,0 -89.63426792357545,17.483465806098,0 -89.63083254697008,17.48622559498758,0 -89.62855383417107,17.48833626925282,0 -89.62546747426178,17.49105410264876,0 -89.62352989184907,17.49355260962387,0 -89.62260863185783,17.49492207072627,0 -89.62078815191049,17.49646726289733,0 -89.61936748857558,17.49792372130376,0 -89.61829492240733,17.49833158687492,0 -89.61529556521587,17.50439411648513,0 -89.61435558359204,17.50676622641182,0 -89.61290908528969,17.50960730491152,0 -89.61026644015253,17.51252343849904,0 -89.60750109514863,17.51667925626504,0 -89.60457388414348,17.51882620706686,0 -89.60205603177336,17.52089787303359,0 -89.59979379213988,17.52261672147169,0 -89.59743763030254,17.52509812217425,0 -89.59594160614067,17.52843488647112,0 -89.59393062570477,17.53374968174903,0 -89.59274296343327,17.53762664032589,0 -89.5936285412233,17.54138643695249,0 -89.59527084007568,17.543019506991,0 -89.59688033322682,17.54640965653873,0 -89.5978967293897,17.55170009668729,0 -89.59837566900927,17.55591141911967,0 -89.59942352403044,17.5595211690211,0 -89.59864534169301,17.56279383366151,0 -89.59779033508606,17.56591232869052,0 -89.59544205929669,17.56793522593795,0 -89.59097926020291,17.56883910687964,0 -89.58523403032289,17.57272636005515,0 -89.57927127364191,17.57629131644884,0 -89.57635219331337,17.57899181066632,0 -89.57172293215343,17.58364943694527,0 -89.56913809281872,17.58551499451285,0 -89.56671683574831,17.58715410121953,0 -89.5625229776789,17.58983216080718,0 -89.55728628747639,17.5928740122436,0 -89.55258960168594,17.59684212660262,0 -89.55068644453304,17.6005532793887,0 -89.54910763520645,17.60396440885714,0 -89.54872943498764,17.60709085921591,0 -89.54772266346153,17.60974780857448,0 -89.54323516061861,17.61524757168305,0 -89.54021775153787,17.61886260310438,0 -89.53621943885803,17.6237593949095,0 -89.53158921571973,17.62824942630978,0 -89.52902257088077,17.6292110754471,0 -89.5253008182155,17.63212565192834,0 -89.52270309663774,17.63460149620282,0 -89.51847228419018,17.63911161640489,0 -89.51667694671362,17.64129587688745,0 -89.51137458680539,17.64349442641349,0 -89.50815093574705,17.64534762169192,0 -89.50707541007795,17.64739170289546,0 -89.50433846279097,17.6478612060238,0 -89.50267642707725,17.64814281252531,0 -89.50163347056655,17.64856200974657,0 -89.50113150901851,17.64876376112353,0 -89.49960224856746,17.64942889165683,0 -89.49859967780795,17.64986493605529,0 -89.49609963877199,17.64976593404391,0 -89.49404494963521,17.64968454424792,0 -89.49071501615533,17.64995674930606,0 -89.48815751539885,17.6502486000539,0 -89.48639435214324,17.65044978411899,0 -89.48343319936482,17.65072078789793,0 -89.47985425564033,17.65104826997131,0 -89.47931788690413,17.65109734319551,0 -89.47801105834787,17.6512169006536,0 -89.47503191553857,17.65116357164544,0 -89.47283300718999,17.65112418054254,0 -89.46974096499342,17.65070447100761,0 -89.46741621200644,17.65037622341083,0 -89.46477648269995,17.65087325605315,0 -89.46319024961736,17.65098802968639,0 -89.45797948782403,17.65152471308279,0 -89.45666270013984,17.65161562715554,0 
							</coordinates>
						</LinearRing>
					</outerBoundaryIs>
				</Polygon>
				<Polygon>
					<outerBoundaryIs>
						<LinearRing>
							<coordinates>
								-89.35458204958667,17.96606793088859,0 -89.35552075225453,17.96895063716907,0 -89.36026186724435,17.97133179139762,0 -89.36485837019904,17.97103606417763,0 -89.37030367347195,17.96827304617871,0 -89.37456739950471,17.96472372249044,0 -89.37922995932071,17.96118172545972,0 -89.38371227999546,17.95668118109386,0 -89.39074122565877,17.95452001806449,0 -89.39464223506812,17.95504145326718,0 -89.40091941290548,17.95451816109802,0 -89.4069429739892,17.95271972669163,0 -89.41438218334815,17.94999218883241,0 -89.42022141514857,17.94742582664789,0 -89.42409573688892,17.94332358585403,0 -89.42976640441869,17.93919698548634,0 -89.438183129801,17.93744144986251,0 -89.45370133303842,17.93982681869109,0 -89.4640294400315,17.94230752874982,0 -89.47528998931466,17.94609408406164,0 -89.49265368572392,17.95213954941329,0 -89.50604616665672,17.95720473272887,0 -89.52015257940506,17.96051487618129,0 -89.52792308554992,17.96122727394199,0 -89.53512584352261,17.96035319293717,0 -89.53949827044362,17.95722189248208,0 -89.54354706303842,17.95225076165154,0 -89.54590011315,17.94209135926791,0 -89.54789868831483,17.92880377686765,0 -89.47669194997528,17.86695184395511,0 -89.47290417643555,17.867014431676,0 -89.46830630860474,17.86750418622283,0 -89.46153379766966,17.86699921566503,0 -89.45280518774626,17.86454818553721,0 -89.44824159268977,17.86331890347599,0 -89.44010784955849,17.86106922086071,0 -89.43358860760409,17.85789369656083,0 -89.4237029028878,17.85351013929754,0 -89.4215898927344,17.84946001164109,0 -89.42126756219099,17.84563376885224,0 -89.41858713128306,17.84004508875066,0 -89.4128321245385,17.83860221065554,0 -89.40302846898416,17.84014076535118,0 -89.39161437304342,17.84241304793132,0 -89.38319453106989,17.84454917063384,0 -89.37694442514662,17.84787128304736,0 -89.37243424183904,17.85389965664036,0 -89.36670413008136,17.86105116724806,0 -89.36055918515744,17.86895870118343,0 -89.35711887188467,17.8713774387762,0 -89.35057731629716,17.87401264418073,0 -89.3466700595793,17.86833566660498,0 -89.34319834598922,17.86254042731213,0 -89.3370997420128,17.85841481039524,0 -89.33053604983066,17.85752729785482,0 -89.3227133701604,17.8596718028747,0 -89.31405760355383,17.86351917686178,0 -89.29873498432025,17.87144139096423,0 -89.29426022370835,17.87420967734612,0 -89.29057040589672,17.87749020498146,0 -89.29014650933523,17.87867232167575,0 -89.2903341804291,17.88216812538042,0 -89.29240448020521,17.8881283788342,0 -89.29553141446567,17.89124385026305,0 -89.30306522455214,17.89348813108119,0 -89.31461909248642,17.89428039397972,0 -89.325604271882,17.89368371552479,0 -89.33151267041474,17.89438973332757,0 -89.33809338339671,17.89451374735805,0 -89.34241787820429,17.89765115559738,0 -89.34492812885999,17.90170940690403,0 -89.34484588316265,17.9057189123261,0 -89.34254239202072,17.91102364102265,0 -89.33900675817887,17.91802411617514,0 -89.33685909413312,17.92543266547485,0 -89.33568882134948,17.93381461236062,0 -89.3349487868516,17.94067665435149,0 -89.33723224915705,17.94606778623165,0 -89.34162403152443,17.9483969434274,0 -89.34716232221663,17.95079333859147,0 -89.35179325485966,17.95462415590283,0 -89.35452322551311,17.96162802042195,0 -89.35458204958667,17.96606793088859,0 
							</coordinates>
						</LinearRing>
					</outerBoundaryIs>
				</Polygon>
			</MultiGeometry>
		</Placemark>
		<Placemark>
			<name>Karst Margin Plain</name>
			<styleUrl>#falseColor1</styleUrl>
			<ExtendedData>
				<SchemaData schemaUrl="#S_Karst_Landscapes_S">
					<SimpleData name="Name">Karst Margin Plain</SimpleData>
				</SchemaData>
			</ExtendedData>
			<Polygon>
				<outerBoundaryIs>
					<LinearRing>
						<coordinates>
							-90.35606524623805,18.27238672936617,0 -90.3597717848575,18.2720556655072,0 -90.36310712310915,18.27118436540058,0 -90.36401271820286,18.27083845077703,0 -90.36566340967693,18.27083731215236,0 -90.36764313355306,18.27057785972617,0 -90.368371522476,18.27037284505014,0 -90.36899484687768,18.27050089354187,0 -90.37139137486291,18.27079669366571,0 -90.37182365915427,18.27032476210959,0 -90.37704436408376,18.26770584376448,0 -90.37899065424651,18.26467411805037,0 -90.38445462013777,18.26054359489374,0 -90.38672075828434,18.25617807296475,0 -90.3885581441218,18.24990077119736,0 -90.39170172993678,18.24622723499225,0 -90.39634439403753,18.24613752899414,0 -90.40049565363468,18.24680565178791,0 -90.40454764271206,18.24877219214647,0 -90.41080835904268,18.25165443127104,0 -90.41468209124892,18.25182628414881,0 -90.41756630254655,18.25126787108717,0 -90.42170595285677,18.25036791429984,0 -90.42674355550569,18.24792678776293,0 -90.43359261875703,18.24132822668739,0 -90.44093244934614,18.23533329044436,0 -90.45403587879939,18.22845890550823,0 -90.46297353402906,18.22427634715045,0 -90.47076854570162,18.22127301284631,0 -90.4778253827121,18.21742327532339,0 -90.48405192962382,18.21270252704143,0 -90.48798309399577,18.20947061486267,0 -90.49376391539489,18.20316271922196,0 -90.49525003744566,18.19925187095513,0 -90.49509596280127,18.19294078808695,0 -90.49456977173607,18.18749342942748,0 -90.49347177246214,18.18092018557885,0 -90.49187821023192,18.17427942247335,0 -90.48975813966661,18.16741067405339,0 -90.48813409821085,18.1629182577229,0 -90.48573014975629,18.15698786097702,0 -90.48234214961164,18.1495538826983,0 -90.47912714148124,18.14313309558127,0 -90.47684138313744,18.1401194711322,0 -90.4734527026902,18.13613834606487,0 -90.47163645495353,18.13406208527626,0 -90.46910790210616,18.13122279190872,0 -90.46613751727982,18.12793763517947,0 -90.46585787025012,18.12763008120306,0 -90.46160503643158,18.12294652604008,0 -90.45877560408675,18.11979350520566,0 -90.45448392112647,18.11486672637363,0 -90.45041486543484,18.10995432524919,0 -90.44752214242455,18.10627619826429,0 -90.44406928333456,18.10172603353437,0 -90.43954009956012,18.09552696309244,0 -90.4374642774127,18.09238103361088,0 -90.43413650603108,18.08637285945873,0 -90.43249005443698,18.08227055472786,0 -90.43151467057254,18.07861669460315,0 -90.43091165169673,18.07395798985546,0 -90.43064592435314,18.06926363285521,0 -90.43050443222204,18.06567816360052,0 -90.43024377006819,18.05911548877834,0 -90.42982397710762,18.05308140651617,0 -90.42916650930384,18.04791916941231,0 -90.42805357107912,18.04269516671496,0 -90.4255012346019,18.03729327693855,0 -90.42299416469905,18.03313882783738,0 -90.41962680496118,18.02836114501973,0 -90.41657548990074,18.0245294958555,0 -90.41192833128598,18.01923143031945,0 -90.40921724122093,18.01631416070229,0 -90.40594447782524,18.01286900498518,0 -90.40344924897791,18.0102535627679,0 -90.40014674156947,18.00674604639452,0 -90.39823099099742,18.00466057653631,0 -90.39419200719092,18.00005079289171,0 -90.38994066006111,17.99572102707727,0 -90.38635816859106,17.9924876436268,0 -90.38237532751329,17.98909691009641,0 -90.37913931265594,17.9864868547757,0 -90.37322095855313,17.98203119961535,0 -90.36922480827637,17.97925287455026,0 -90.36591376272915,17.97709515114783,0 -90.36030423511099,17.97375549148513,0 -90.35784164423555,17.9725036525539,0 -90.35245951891611,17.9708951175262,0 -90.34978391103084,17.97027180784733,0 -90.34404461934271,17.96889228660801,0 -90.33768921208964,17.96668753177678,0 -90.33203065028043,17.96457640535451,0 -90.32591447657204,17.96181968043761,0 -90.32233416707922,17.95973146124912,0 -90.320094387296,17.95815439787674,0 -90.31638946469181,17.95494741406527,0 -90.31284806590691,17.95072458317035,0 -90.31036149314275,17.9467085643664,0 -90.30797478414718,17.94191051496557,0 -90.30640383418375,17.93813887359384,0 -90.30486458595701,17.9338483166276,0 -90.30405693191545,17.9314845017267,0 -90.30339439037421,17.92941824749867,0 -90.30220693274278,17.92537894441885,0 -90.30150309019918,17.9227363776502,0 -90.30043495882397,17.9182319795819,0 -90.29902927869783,17.91063002471326,0 -90.29863470521099,17.90767512087609,0 -90.29813473629554,17.90078163952227,0 -90.29802943358771,17.89695021204874,0 -90.2979940098739,17.8931311042632,0 -90.2980550277569,17.88943435710797,0 -90.29820692611864,17.88598106415134,0 -90.2986291819487,17.88077373488515,0 -90.29925080076048,17.87598490869464,0 -90.2996900455224,17.87340619696273,0 -90.30024076151186,17.87068369194822,0 -90.30101163509354,17.86748659908049,0 -90.30158092590247,17.86544163877464,0 -90.30233978098796,17.86301581548416,0 -90.30342965481104,17.85996973922705,0 -90.30447724837913,17.85738220719309,0 -90.30693565794441,17.85211641248402,0 -90.30693456676502,17.85211636121979,0 -90.30693597573617,17.85211578096734,0 -90.30801473853198,17.85003955764459,0 -90.30916481054656,17.84792880126435,0 -90.31006057563719,17.84634259193595,0 -90.31113327874205,17.84449297412192,0 -90.31180546854733,17.84335625472443,0 -90.31270038848481,17.84186124133162,0 -90.31355871146216,17.84044367899183,0 -90.31478255068413,17.83843447380297,0 -90.31647056905481,17.83566858127636,0 -90.31729320407264,17.83432035687991,0 -90.31873065503332,17.8326398831312,0 -90.31918801993048,17.83213666786462,0 -90.32000904107271,17.83102066591009,0 -90.32182215128752,17.82931647648859,0 -90.32341065509173,17.82780362049471,0 -90.32463336618518,17.82661757429046,0 -90.32592638376831,17.82526750006453,0 -90.32663471898083,17.82452734243798,0 -90.3282979943543,17.82296653007786,0 -90.32919418912934,17.82228292756287,0 -90.3308836995174,17.82121251770356,0 -90.33305950132873,17.82007796613211,0 -90.33494773447121,17.81919300369821,0 -90.33693056417538,17.81826864152961,0 -90.33907249648536,17.81737109184831,0 -90.34161549578569,17.81633182033801,0 -90.34341794610606,17.81537485634241,0 -90.34571733715802,17.81378179348035,0 -90.34801763709743,17.81194271380823,0 -90.34984400790646,17.81029757016712,0 -90.35145430416027,17.8087216689422,0 -90.35289194595651,17.80726532606906,0 -90.35422712385413,17.80593008654592,0 -90.35538062726597,17.80474353268591,0 -90.35643285553766,17.8035416057341,0 -90.35743613748515,17.8021815923368,0 -90.35882615892929,17.7999783396137,0 -90.35966969402165,17.79834655916598,0 -90.36023114710248,17.7970082340112,0 -90.36078962309067,17.79517522008739,0 -90.36106235606439,17.79336692107394,0 -90.36109785699267,17.79197511299979,0 -90.36108447705422,17.79041645095616,0 -90.36111312433157,17.788949700429,0 -90.36115062373486,17.7875724278557,0 -90.36119788005227,17.78555582913361,0 -90.36121169385561,17.78431867420355,0 -90.3611942347133,17.78234620475529,0 -90.36115247142361,17.78100723102044,0 -90.36104251273922,17.77881043753009,0 -90.3609450942804,17.77738491388796,0 -90.36080941533014,17.77573736886974,0 -90.36063134772846,17.77390713912654,0 -90.3605445607122,17.77316843858217,0 -90.3603206052713,17.77180389086159,0 -90.35981507355376,17.76970876943856,0 -90.35914920342147,17.76750149184658,0 -90.35857886890912,17.76558223655029,0 -90.35870878533048,17.76352905795511,0 -90.35959089873749,17.76119928454508,0 -90.3604126016419,17.75958552749908,0 -90.36119274160632,17.7585009731874,0 -90.36208919780836,17.75746195023409,0 -90.36352047715124,17.75648689605861,0 -90.36546425208057,17.75530652705051,0 -90.36778550664084,17.75394462571321,0 -90.36909562630677,17.7530188432438,0 -90.37055434404499,17.75165512435307,0 -90.37188705430057,17.7501099458556,0 -90.37296345579422,17.74842338720594,0 -90.37350713844884,17.74710434148957,0 -90.3738260307659,17.74572570788345,0 -90.37399549852158,17.7441226336138,0 -90.37403588152461,17.74269414943637,0 -90.37402569161816,17.74136395947308,0 -90.37398292290847,17.74044028932119,0 -90.37385652170977,17.73914215431414,0 -90.37362073017471,17.73717869071252,0 -90.37335981706103,17.73542262603429,0 -90.37280399804943,17.7324748849734,0 -90.37202626583191,17.72929364585707,0 -90.37153127182067,17.72709656839742,0 -90.37115314651889,17.725536221022,0 -90.37065584210491,17.72367915653557,0 -90.37024720251721,17.72228734328852,0 -90.36933035584897,17.71948409954403,0 -90.36833668016848,17.7167946456675,0 -90.3679169519072,17.71573432111482,0 -90.36727698391421,17.71413152257161,0 -90.3663464682637,17.71151745942571,0 -90.36550704321769,17.70916124860166,0 -90.36495726514026,17.70777999229889,0 -90.36451586110684,17.70673938445903,0 -90.36385439007023,17.70490791672835,0 -90.3633752629142,17.70336092537338,0 -90.36308316351874,17.70237129365776,0 -90.36267174186419,17.70099024285768,0 -90.36234823947973,17.69996193935633,0 -90.36170764366156,17.69804317052035,0 -90.36105776274488,17.69624284109689,0 -90.36045997043274,17.69469939499289,0 -90.36009280035476,17.69367254647152,0 -90.35957929868071,17.69087533319599,0 -90.35967638097334,17.68904576165944,0 -90.360172290043,17.68616004720505,0 -90.36071851101956,17.68389649584925,0 -90.36128780722284,17.68238079029479,0 -90.36200635218563,17.68104530684412,0 -90.36294880777524,17.67955694896218,0 -90.36394525352659,17.67794797767242,0 -90.36494976621763,17.6764408607978,0 -90.36598807313311,17.67478943072611,0 -90.36670174682321,17.67313547139494,0 -90.36714101525456,17.67126547140695,0 -90.36734221076142,17.66955567342864,0 -90.36737490316682,17.66855979815747,0 -90.3672816951397,17.66679193383701,0 -90.36704360387176,17.66521939624043,0 -90.3666250040374,17.66353603655743,0 -90.36597990283487,17.66175109401633,0 -90.3651927797675,17.66015810087818,0 -90.36444962600709,17.65902851982137,0 -90.36368020671509,17.65805013302698,0 -90.36241316781454,17.6565581106682,0 -90.36139925770338,17.65537335413196,0 -90.35997891465549,17.65383539689556,0 -90.35863392834356,17.65241733889146,0 -90.35704689191773,17.65065720848216,0 -90.35601882272407,17.64946289336311,0 -90.35426301417959,17.64736928740895,0 -90.35289098976955,17.64557475894972,0 -90.35208917389623,17.64439364151666,0 -90.35149875074467,17.64341269106412,0 -90.35067283927968,17.64185438049821,0 -90.34943467326195,17.63910158414635,0 -90.34850129279025,17.63678930735287,0 -90.34779163042933,17.63501580288366,0 -90.3472782531739,17.63377874307947,0 -90.34657555047448,17.632200685922,0 -90.34552843804774,17.62994733874687,0 -90.3447702689695,17.62831777118159,0 -90.34383473831276,17.62631482483197,0 -90.34300189347549,17.62453794617947,0 -90.3418325186415,17.62205483602418,0 -90.34100548783275,17.62030756489516,0 -90.33995032226164,17.61806447013502,0 -90.33900035396013,17.61598659419703,0 -90.3378899267298,17.61348716011577,0 -90.33685773958908,17.61111333785972,0 -90.33642519740481,17.61011135639904,0 -90.33601947630979,17.6091704649421,0 -90.33525250245847,17.60739404385403,0 -90.33488534946768,17.60655833202769,0 -90.33418113595894,17.60501139137243,0 -90.33364479289477,17.6038875833418,0 -90.33279901690767,17.60224064318706,0 -90.33160260058176,17.60033815033772,0 -90.33007253941474,17.59857764785373,0 -90.32843480570024,17.59688356147559,0 -90.32789322628658,17.59629689375567,0 -90.32678104824687,17.59503106018263,0 -90.32541485140288,17.59343628589971,0 -90.32418755924962,17.59204937520718,0 -90.32329161897185,17.59110600974272,0 -90.32213662186138,17.59001232239443,0 -90.32001768113433,17.58842321614101,0 -90.31912255894812,17.58791936612394,0 -90.31670175473811,17.58679724596087,0 -90.31521837639244,17.58626254866831,0 -90.31376668776414,17.58587430854114,0 -90.3124449351391,17.58565862233724,0 -90.31086930187625,17.58564581456752,0 -90.30941754749922,17.58588885118939,0 -90.30662214057323,17.58665410414999,0 -90.30514003403427,17.587021708736,0 -90.30334277991628,17.58726141368389,0 -90.30080043192773,17.58739382853885,0 -90.29729198265795,17.58733988620345,0 -90.29443672587576,17.58712465553596,0 -90.29346163343723,17.58702034532249,0 -90.29180412165313,17.58680937541067,0 -90.28991931613803,17.58650003184151,0 -90.28691986806156,17.58582617675099,0 -90.28504835336219,17.58530524591212,0 -90.28239773540626,17.58445134191725,0 -90.28027659931497,17.58368587423233,0 -90.27688151675258,17.58234277269942,0 -90.27462941335607,17.58139512544655,0 -90.27093941225148,17.57978876224254,0 -90.26898020152295,17.57889840236147,0 -90.2664129026677,17.57766976798735,0 -90.26409478630981,17.57648364576803,0 -90.26210950506042,17.57539502586713,0 -90.25913197542305,17.57360093018999,0 -90.25735387637049,17.57241323306621,0 -90.25517383416057,17.57094039000562,0 -90.2529680272222,17.56948291989418,0 -90.25045736616765,17.56763192190082,0 -90.24776078263187,17.56478749883514,0 -90.24660193848808,17.56242224101238,0 -90.24590815396159,17.55971553865845,0 -90.245637258025,17.55702456825718,0 -90.2456278937769,17.5561971057898,0 -90.24581473670303,17.55407670906171,0 -90.24612040206077,17.55302323801828,0 -90.24689753949454,17.55141539174955,0 -90.24841131134663,17.54907056422916,0 -90.24939170022657,17.54746840949939,0 -90.250504576331,17.54596482479301,0 -90.2524306273891,17.54395429377066,0 -90.2545351179967,17.5420348652509,0 -90.25590437661303,17.54077560425422,0 -90.25807283684033,17.53868191522583,0 -90.25979032507846,17.53707400036857,0 -90.261471136395,17.53553110975034,0 -90.26350831103187,17.53367475468972,0 -90.26542143263229,17.53193619763168,0 -90.26771834683117,17.52982064937538,0 -90.26939401095478,17.5282161967308,0 -90.27184108253361,17.52569863314536,0 -90.27364550370916,17.52361445547723,0 -90.27501327190122,17.5218132886029,0 -90.27646393335043,17.51951205825146,0 -90.27791588309088,17.51667767549932,0 -90.27841274484804,17.51542971876928,0 -90.27903833598054,17.51262650178375,0 -90.27914436545244,17.5102281786722,0 -90.27896732008212,17.50826720206682,0 -90.278251979668,17.50567482156903,0 -90.27683720034632,17.50336323971418,0 -90.27550242286556,17.50190821800163,0 -90.27358632325388,17.50030187242879,0 -90.27121939318764,17.49876819632336,0 -90.26931390943487,17.49779255577685,0 -90.26780670568792,17.49718467799058,0 -90.2664065771952,17.49677915996941,0 -90.26457950939255,17.49632021889839,0 -90.26063150308397,17.49517507065008,0 -90.25754817982026,17.49425868768169,0 -90.25457471507795,17.49333566628378,0 -90.25204100919109,17.49249820414363,0 -90.24985854118857,17.49172489377792,0 -90.24796850340581,17.49100767898153,0 -90.24390719847153,17.48932601906613,0 -90.24041977477765,17.48775301554589,0 -90.23745027439924,17.48633958371627,0 -90.23482744402781,17.48504680418957,0 -90.23234520044812,17.48380209898418,0 -90.23110341743413,17.48320501889237,0 -90.2293004763446,17.48235843574674,0 -90.22641648357887,17.48093202289503,0 -90.22420334564411,17.47963008287435,0 -90.22224234459436,17.47816554956089,0 -90.22022737073358,17.47633490422146,0 -90.21900938359434,17.47507471719772,0 -90.21809478674749,17.47404571214872,0 -90.21648254686724,17.4720833120174,0 -90.21547870256515,17.47073327576293,0 -90.21429308053864,17.4688951204427,0 -90.21321064630904,17.46671371914134,0 -90.21265784590106,17.46519171431693,0 -90.21230482414515,17.4640297961548,0 -90.21190251505719,17.46224574448521,0 -90.2117139452802,17.46039468351047,0 -90.21182616459384,17.4586308188011,0 -90.21214643452942,17.45716840122906,0 -90.21265251870254,17.45566944008153,0 -90.21312938704412,17.45456499393543,0 -90.21383257115338,17.45320463849438,0 -90.21464108370708,17.45191754871818,0 -90.21561435996641,17.45064478699197,0 -90.21654924707376,17.44959966749007,0 -90.21774715228474,17.44843737744446,0 -90.21922698012006,17.44722261951246,0 -90.22195267721793,17.44558619927402,0 -90.2240770888781,17.44441752086889,0 -90.22591375719554,17.4433403585609,0 -90.22726494535372,17.44255264176403,0 -90.22962602492284,17.44118795289636,0 -90.23450549390884,17.4384257981097,0 -90.23876464246803,17.43609371865272,0 -90.23211793649354,17.43044338445739,0 -90.22562739264387,17.42775348742763,0 -90.21902152616549,17.42743196814387,0 -90.21207396970051,17.42863458691392,0 -90.1990992443281,17.43334569576723,0 -90.18532529167729,17.43819747722766,0 -90.1695504530354,17.44363138786431,0 -90.16489622776967,17.4458587501815,0 -90.15823917058253,17.44882192413099,0 -90.15495276301228,17.45015111154381,0 -90.15104111128232,17.45070674766212,0 -90.14617501050947,17.45117215685859,0 -90.14210207886174,17.45003920160313,0 -90.14098418460415,17.44973628731732,0 -90.13783419844552,17.44804060546399,0 -90.13663855087033,17.4470537847241,0 -90.13542033408318,17.44573076866991,0 -90.13281813286204,17.44335192302025,0 -90.13045791313452,17.44148303867369,0 -90.12750321780132,17.43943353445623,0 -90.12145030049209,17.43688049531046,0 -90.11449997864179,17.43442896340434,0 -90.10854520973585,17.43325312035394,0 -90.10401835157069,17.4324419159086,0 -90.09984532515544,17.43192245883077,0 -90.09327182695951,17.43211327311654,0 -90.0897991120992,17.43263591160478,0 -90.08446527247526,17.43517046080319,0 -90.07746367667814,17.43973119417362,0 -90.07197345135988,17.44439033077831,0 -90.0688962762046,17.4475558728991,0 -90.06551761189627,17.44964662161901,0 -90.06077903785585,17.45209944975589,0 -90.05655743190512,17.45211345773915,0 -90.05234198849203,17.45174522713334,0 -90.0481721348869,17.44854901909746,0 -90.04592011656675,17.44620304340176,0 -90.04322713487299,17.44404161506441,0 -90.04016996800037,17.4416262872186,0 -90.0361387429476,17.43911996988908,0 -90.03236016282213,17.4363880119172,0 -90.02887688636316,17.43438290235457,0 -90.02650175877942,17.43335181228304,0 -90.02352423951542,17.43196686910287,0 -90.01893637337432,17.43001925686354,0 -90.01570400170839,17.42906347066168,0 -90.01266179940012,17.42855945266778,0 -90.01054949914398,17.42837752410388,0 -90.00758203911627,17.42828368494684,0 -90.00357653843442,17.42833084937368,0 -90.00044593438284,17.42840354389429,0 -89.9965205038577,17.42843717267313,0 -89.99144035966867,17.4285587177182,0 -89.98940830592784,17.42864266663166,0 -89.98432817550733,17.4289408652421,0 -89.98299067375379,17.42905057971725,0 -89.98193668201304,17.42923296364573,0 -89.97877546673614,17.42869079464587,0 -89.97745828929493,17.4303349836188,0 -89.97539776451931,17.43218139552817,0 -89.97402767263941,17.43363524345102,0 -89.97320727096951,17.43522421133273,0 -89.97269297552351,17.4369548498573,0 -89.97248339464117,17.43865784665864,0 -89.97256512451172,17.44029193733585,0 -89.97296556410231,17.44237455291512,0 -89.97344676044193,17.44393972616876,0 -89.97421703260542,17.44583079037335,0 -89.97515018617115,17.44784917959907,0 -89.97668399463477,17.44976286961001,0 -89.97771170190028,17.45014316169854,0 -89.97927112687863,17.45021972469912,0 -89.98105688468803,17.45002597483905,0 -89.98287906083593,17.44977301677044,0 -89.98419398109924,17.4490955975701,0 -89.98523065492124,17.44815287538923,0 -89.98637378024351,17.44648283385033,0 -89.98764952187794,17.44608708556682,0 -89.98887770153188,17.44570221863394,0 -89.99071468015504,17.44563163832394,0 -89.99360187243771,17.44606139565578,0 -89.99467388199521,17.4473295409412,0 -89.99551752907226,17.4492432579039,0 -89.99527661016285,17.45204478286256,0 -89.99424942417063,17.45400669036318,0 -89.99329351607672,17.45582454005979,0 -89.99259328070025,17.45745164856472,0 -89.99180522807042,17.45939161360601,0 -89.99100715197237,17.46207211317644,0 -89.99072733371405,17.46444613278957,0 -89.99074619198481,17.46724917325979,0 -89.99120169009582,17.4688018031552,0 -89.99257927442081,17.47121202039051,0 -89.99470863801454,17.47283114970505,0 -89.99707093471655,17.47407980017328,0 -90.00009768783487,17.47504318145367,0 -90.00457042587037,17.47549667215126,0 -90.00753995968437,17.47745839583927,0 -90.00952116902789,17.47986504527153,0 -90.00979597643229,17.48143754307982,0 -90.00783567744774,17.48333057836043,0 -90.00502916778616,17.48523641008263,0 -90.002477749371,17.48752057486307,0 -90.00101215280617,17.4899521612143,0 -90.00035035238547,17.49137497877579,0 -89.99982946800762,17.493007303878,0 -89.99981576233149,17.49520529779271,0 -89.99976270109457,17.49677759694691,0 -90.00072809870115,17.49795744727398,0 -90.00226238818675,17.49865608005788,0 -90.00444193801977,17.4994301862149,0 -90.00827122178296,17.49975437862498,0 -90.01026488003338,17.4998770252458,0 -90.014402656914,17.49958486364105,0 -90.01684174084745,17.49898066584098,0 -90.01941902399888,17.49943213434176,0 -90.0199297442912,17.50141189305521,0 -90.01931972858611,17.50277035411777,0 -90.01816373939216,17.50362404954735,0 -90.0168184851894,17.50507783510162,0 -90.0154487143388,17.50655587577079,0 -90.01464705966103,17.50776249832586,0 -90.01434754063042,17.50922426206468,0 -90.01378368524246,17.51126337285989,0 -90.01397680478652,17.51391208280103,0 -90.01532207383705,17.5154682778202,0 -90.01745678309499,17.51658244866958,0 -90.01946073513656,17.51731636728354,0 -90.02228427017407,17.51767314881634,0 -90.02409418148201,17.51871574763398,0 -90.02549665354078,17.5200556427486,0 -90.02569145141615,17.52219307584991,0 -90.02533247536984,17.52456829331414,0 -90.023346567228,17.5264861419586,0 -90.02094055338031,17.52699257231717,0 -90.01860459140335,17.52726706439127,0 -90.01729120079278,17.5276454012406,0 -90.01655231630176,17.52813442598774,0 -90.01575296856622,17.52948435992961,0 -90.01453911071846,17.5313661514533,0 -90.01362276983099,17.53317174583755,0 -90.01315381179542,17.53492089743835,0 -90.0131125365281,17.53820400467814,0 -90.01335099209604,17.53980622712034,0 -90.01382003003528,17.54125564081336,0 -90.01443409069616,17.54261966945704,0 -90.01577867153385,17.54494903988299,0 -90.01685622807307,17.54643599626085,0 -90.0189698102887,17.54870351006637,0 -90.02100337405594,17.55036135478056,0 -90.02397523076941,17.55210197713598,0 -90.02629157307854,17.55307006627647,0 -90.02885305565295,17.55383032113869,0 -90.03176202031617,17.55416819643867,0 -90.03392772305803,17.55447211459427,0 -90.03691927525472,17.55547490867221,0 -90.03814615101038,17.55603457861196,0 -90.04064200134715,17.55742154015657,0 -90.04285497436567,17.55891844930553,0 -90.04426989275485,17.56091774736883,0 -90.0454422566998,17.56232577850072,0 -90.04763997924712,17.56443103894797,0 -90.05023333857915,17.56594677035728,0 -90.05315366587753,17.56680919839162,0 -90.05620369220453,17.56734546804807,0 -90.05951307228194,17.56722946365377,0 -90.06260557519586,17.56627409147793,0 -90.06643791429977,17.56511274087604,0 -90.06911841727408,17.5637747410862,0 -90.07260738240016,17.5622945097594,0 -90.07536629655074,17.56160342195826,0 -90.07685584495317,17.56177471397799,0 -90.07828551085926,17.56240066772882,0 -90.0793883644231,17.56367990028486,0 -90.08043793992735,17.56580261516861,0 -90.08100804210073,17.56754387321584,0 -90.08144633170764,17.56948164246582,0 -90.08155561545094,17.57194309823587,0 -90.08133039363018,17.57460422842536,0 -90.08142431374552,17.57615844328157,0 -90.08185605248524,17.57770738944398,0 -90.08227791137365,17.57867310842037,0 -90.08310515701652,17.57963250072565,0 -90.08481294137317,17.58070778193472,0 -90.0872018896824,17.58209650091593,0 -90.08942033343145,17.58312859575453,0 -90.09093245474261,17.58417508805083,0 -90.09280203627699,17.58554723419302,0 -90.09509012448272,17.58730130494382,0 -90.09624939625309,17.5886119226133,0 -90.09789046191588,17.58950345040964,0 -90.10053455419217,17.58992947512211,0 -90.10269271480111,17.59029688085807,0 -90.10479732597429,17.59102818442997,0 -90.10720153269048,17.5920337474913,0 -90.10878369203354,17.59279711029987,0 -90.10930417036201,17.59410268970701,0 -90.10916227465937,17.59580233529736,0 -90.10891663559913,17.59670834399519,0 -90.10874586051841,17.59786171108122,0 -90.10836667062269,17.59899036259739,0 -90.10753967410676,17.60014995131296,0 -90.1066085688951,17.60104842129385,0 -90.10563036422599,17.60203428851783,0 -90.10502344815035,17.60324773597902,0 -90.10465557771616,17.60445742204662,0 -90.10483930343423,17.60646102882699,0 -90.10527971687311,17.60774398909093,0 -90.1068042418795,17.60949717057824,0 -90.10825577622678,17.6104775535825,0 -90.10981162829125,17.61056769130442,0 -90.11103287660256,17.61031912408174,0 -90.11210126809884,17.60987231248278,0 -90.11315206376632,17.6101423747558,0 -90.11376102081726,17.61079203749093,0 -90.11448436471733,17.61203036823096,0 -90.1144646778784,17.61347534787706,0 -90.1143806023271,17.61542134273359,0 -90.11348016502016,17.61725155956832,0 -90.11287140798763,17.61817273709486,0 -90.11250111977577,17.61923915138046,0 -90.11270993842155,17.62095569783859,0 -90.1129442197179,17.6224138650148,0 -90.11336027470649,17.624012480927,0 -90.11402685624748,17.62569312952301,0 -90.11474523079418,17.62748761144012,0 -90.11623976244842,17.62863921194563,0 -90.11778147294672,17.62916583507713,0 -90.11903181512363,17.63001496548776,0 -90.11925130035323,17.63188165885588,0 -90.11759300102102,17.63436019546771,0 -90.11612389107428,17.63574919475202,0 -90.11408071516458,17.63636483695644,0 -90.1123137794211,17.63792150271513,0 -90.11204357126874,17.6395459250226,0 -90.11197185110623,17.64117135221895,0 -90.11317008187881,17.64333367082596,0 -90.11382389474849,17.64408503183102,0 -90.11564972395531,17.64634609266167,0 -90.11732794950957,17.64839595562112,0 -90.11843357878207,17.6504607010683,0 -90.11730400081177,17.6527914623968,0 -90.11584325801137,17.65477328647528,0 -90.11393334409743,17.65575206507361,0 -90.11173352082162,17.65603415723056,0 -90.10955636924827,17.6569284832636,0 -90.10763566244881,17.65824870045197,0 -90.1068141965424,17.65974264709656,0 -90.10665019869822,17.6617994959177,0 -90.10762793081868,17.66359944911031,0 -90.1091378019072,17.66477254154843,0 -90.11079311567761,17.66594586431853,0 -90.11275905290691,17.66714387763676,0 -90.11467421399914,17.668180702999,0 -90.1159034474239,17.66883499134091,0 -90.11751839994287,17.66988861450782,0 -90.11835824820649,17.67036877605007,0 -90.11999144505199,17.67101715417858,0 -90.12156587924407,17.67169392614205,0 -90.12376622410517,17.67213672135323,0 -90.12561122615494,17.67220295572905,0 -90.12777852240298,17.67073532221169,0 -90.12947670286486,17.66900401420042,0 -90.13052057821483,17.6682903632229,0 -90.13194158655766,17.66729219954591,0 -90.13332932999097,17.66731596344324,0 -90.13482305804975,17.66793422838053,0 -90.13529189946465,17.66916874744658,0 -90.13587432392787,17.67062330050278,0 -90.13651516229653,17.67171375752191,0 -90.13707070029979,17.67340177029478,0 -90.13783688135847,17.6746001752927,0 -90.13855090182327,17.67599225178234,0 -90.13929193912568,17.67758076717265,0 -90.14000244557542,17.67968384428087,0 -90.13965089062179,17.68147804929935,0 -90.1384347636216,17.68275633965388,0 -90.13707451187203,17.68377243717648,0 -90.13554989947136,17.68494329846396,0 -90.13293577294422,17.68651369954018,0 -90.13046968805043,17.68871867113573,0 -90.12858571611169,17.69000304769168,0 -90.12544944868735,17.69129669842402,0 -90.12304979348164,17.69251202288013,0 -90.1215014321417,17.69427937956721,0 -90.1214366874898,17.69606902261353,0 -90.12213570874867,17.69775480416788,0 -90.1238825355211,17.6990309391018,0 -90.12444965988864,17.70012069087842,0 -90.12531741609347,17.7013012016442,0 -90.12654226074409,17.70295374840999,0 -90.12756532876817,17.70446618022222,0 -90.12874950119691,17.70664485227682,0 -90.12931098026495,17.70920126280205,0 -90.13025650340953,17.71066791782884,0 -90.13124441157234,17.71291335504277,0 -90.13156397112641,17.71401138313662,0 -90.13137223874843,17.7157407430303,0 -90.12984975865892,17.71715123209745,0 -90.12804996907465,17.71755517452851,0 -90.12624155024565,17.71800119367377,0 -90.12490031658589,17.71827466167285,0 -90.1232273658934,17.71838746309713,0 -90.12001791402811,17.71834537388965,0 -90.11835344930792,17.71858039729571,0 -90.11763245815742,17.71905520267033,0 -90.11694641881161,17.71994960271304,0 -90.11645535069555,17.7207774158715,0 -90.11624529354876,17.72117650588725,0 -90.11595518508155,17.72195880714175,0 -90.1157228095105,17.72307831309685,0 -90.11586775372071,17.72406878971189,0 -90.11587459967912,17.72516566631696,0 -90.11565327246268,17.72629400111835,0 -90.11554197244527,17.727714261259,0 -90.11583537404765,17.72911412454697,0 -90.11639095945834,17.730108528442,0 -90.11676465934926,17.73096250187161,0 -90.11623980753308,17.73174476304489,0 -90.11433547473565,17.73231962560808,0 -90.11218992544646,17.73278364432129,0 -90.11071505903475,17.73315884403251,0 -90.10948808102407,17.73427708580293,0 -90.10831504839319,17.73563333259996,0 -90.10743773549268,17.73679379519214,0 -90.10730882550459,17.73799016829861,0 -90.10765696090694,17.73890839484424,0 -90.10820413326064,17.73941567056044,0 -90.10947246571577,17.74011215374025,0 -90.11110102823091,17.74069668868561,0 -90.11277647049492,17.74139478962907,0 -90.11494176031664,17.74291772363749,0 -90.11555618152377,17.74478375239033,0 -90.11732015315495,17.74764072030185,0 -90.11781005186894,17.74829219068489,0 -90.11821619890263,17.74928895596537,0 -90.11787372549304,17.75024030652845,0 -90.11643645299363,17.75164025177726,0 -90.11516659866062,17.75283443674913,0 -90.11442500964363,17.75402102977417,0 -90.11412270601406,17.75632667816833,0 -90.11426974952974,17.7581922562543,0 -90.11570233077219,17.76048939410288,0 -90.11713125245315,17.76170926250721,0 -90.11869782588317,17.76240602127574,0 -90.12013015627211,17.76276951890913,0 -90.12120394800483,17.76295963291535,0 -90.12290802288277,17.76320989942327,0 -90.12493068083585,17.76341212961154,0 -90.12664245133959,17.76289991555401,0 -90.12822354045919,17.76237288584753,0 -90.12906678798954,17.76217964162183,0 -90.13106435844887,17.76124424997561,0 -90.13285127182654,17.76078572151377,0 -90.13390549563374,17.76119880271362,0 -90.13477616842921,17.7625224857209,0 -90.13474443199055,17.76444901901744,0 -90.13520753595085,17.76543054195317,0 -90.13674484351075,17.7665997894111,0 -90.13923581028641,17.76801231627334,0 -90.14042056661829,17.76877502096086,0 -90.14215110721867,17.76908698047704,0 -90.14394978744269,17.768203563738,0 -90.14601216435342,17.76713645331441,0 -90.15042706532125,17.76421914066029,0 -90.15333158124227,17.76219718447429,0 -90.15526789059712,17.76084918434948,0 -90.15667205852694,17.75909206448048,0 -90.15916849563733,17.75637600845279,0 -90.16029969616693,17.75308347194679,0 -90.16075614639719,17.75068755025255,0 -90.16130387761081,17.74781244469883,0 -90.16246812642758,17.74597835633809,0 -90.16375889766262,17.74567089583303,0 -90.16635554871672,17.74591558430668,0 -90.16827127845291,17.74712666485284,0 -90.16906421238789,17.74794142372997,0 -90.16924334898336,17.74905445342758,0 -90.16876803348332,17.75050069860519,0 -90.16821110075409,17.75166811129615,0 -90.16811008166889,17.75238339509302,0 -90.16822175766166,17.75354997173515,0 -90.16858116701212,17.7547697922575,0 -90.16880829730475,17.75554715786147,0 -90.16977782672195,17.75694308832773,0 -90.17085649988607,17.75874091711669,0 -90.17124582659706,17.76102760837484,0 -90.17093466005024,17.76246576933868,0 -90.16916220128827,17.76373650506928,0 -90.16705666315265,17.76438813710605,0 -90.16495622370697,17.76631465134214,0 -90.16369918704866,17.76715908017472,0 -90.16269625787598,17.7683975309126,0 -90.16191834614558,17.77041090745129,0 -90.16182426544124,17.77186466707282,0 -90.16228039518218,17.77285093527313,0 -90.16309946214523,17.77406063665307,0 -90.16412365786098,17.7745424674983,0 -90.16567180331074,17.77516554456847,0 -90.16783865756413,17.77589481232921,0 -90.16950599515738,17.77770220966813,0 -90.17094647246552,17.77971741775457,0 -90.1734216083815,17.78122879778158,0 -90.17438578307444,17.78161442761529,0 -90.17599454907105,17.78145685168446,0 -90.17765794728032,17.7807801619927,0 -90.1796349429239,17.77979263318174,0 -90.18222158719391,17.77944484798322,0 -90.18426009134423,17.77967919381332,0 -90.1852766212224,17.78166669882369,0 -90.18614965459382,17.78365882540834,0 -90.1856858695615,17.7858469887495,0 -90.1839637197066,17.78770940551159,0 -90.18238953807818,17.78891972906501,0 -90.18185424998052,17.79022778955302,0 -90.18143995147315,17.79161031339231,0 -90.18131429699362,17.79352316739934,0 -90.1819071844097,17.79546254381828,0 -90.18249195450845,17.79694345478098,0 -90.1826697824819,17.7979723952861,0 -90.18151686684563,17.79909713970966,0 -90.17866140973172,17.80140064915764,0 -90.17581285109013,17.80274631343393,0 -90.17320951911191,17.8030729322315,0 -90.17077964812292,17.80447155434506,0 -90.16940443076635,17.80583123847495,0 -90.16891700053459,17.80759710443021,0 -90.16869279492737,17.80892208166754,0 -90.16895219480159,17.81144876789882,0 -90.16879356975201,17.81391205732305,0 -90.16874829231035,17.81677836314519,0 -90.16868670135572,17.82067653753727,0 -90.16942761447785,17.82303818626936,0 -90.16973285261189,17.82439912076278,0 -90.1710543224748,17.82430710433814,0 -90.17200028492897,17.82313280035145,0 -90.17323348452413,17.82155245703792,0 -90.17356166547773,17.81902696886765,0 -90.17377737735218,17.81673651309684,0 -90.17440297739515,17.81502537965242,0 -90.17616896310726,17.81255204091964,0 -90.1765150801871,17.81238271003864,0 -90.17785038548375,17.8118218092105,0 -90.17911621327781,17.81199873228233,0 -90.1808844473003,17.81297028657331,0 -90.18265511669883,17.81458594165831,0 -90.18380832398918,17.81643805793761,0 -90.18415948907398,17.81797200038751,0 -90.18397391044817,17.82008898568833,0 -90.1830486029087,17.82219013326798,0 -90.18187356514792,17.82369376470642,0 -90.1800510418598,17.8251717720917,0 -90.17802710883718,17.82640439177271,0 -90.1772388276015,17.82685604029892,0 -90.17585865157875,17.82770353788495,0 -90.17405698379027,17.82888814446234,0 -90.17338128738376,17.82962030157968,0 -90.17293989580011,17.83045262154427,0 -90.17252672695048,17.83191477792064,0 -90.17220735049112,17.83411755274587,0 -90.17204416833847,17.83578953619575,0 -90.17210511059356,17.83818313679284,0 -90.17230324849739,17.83931274441573,0 -90.17249814500705,17.8407877262406,0 -90.17275883689612,17.84198730025608,0 -90.1729525802553,17.84278669122106,0 -90.17314683419141,17.84361473562127,0 -90.17322547939321,17.84467395833305,0 -90.17330666836881,17.84587645049638,0 -90.17328650334586,17.84743886939412,0 -90.17337583249903,17.84909982393622,0 -90.17311323924874,17.85116777675589,0 -90.17273502837713,17.85346690918641,0 -90.17213107300708,17.85552608680982,0 -90.17119951112694,17.85707093157377,0 -90.1703466909613,17.8584455724545,0 -90.16927607260996,17.86081864858322,0 -90.16851440927576,17.86302866758355,0 -90.16785895114421,17.86548573061262,0 -90.16765338671985,17.86759770004688,0 -90.16770716739994,17.86893297085956,0 -90.16791041719125,17.87051909085918,0 -90.16835173999631,17.87208180707949,0 -90.16910704073207,17.87335380071919,0 -90.16978894021022,17.87397912421221,0 -90.17094255755907,17.87471646067646,0 -90.17256662513316,17.87556002537191,0 -90.17529183218444,17.87653934880934,0 -90.17764757404213,17.87697477966531,0 -90.17907196791955,17.87744166378719,0 -90.1802064550432,17.87805073862831,0 -90.18122933688031,17.87880069575727,0 -90.18177230619938,17.88031399391414,0 -90.18145151207847,17.88205546698001,0 -90.18089454026082,17.88439574195726,0 -90.18056981830316,17.8863309542372,0 -90.18020450976938,17.88822861396276,0 -90.17983408935535,17.88983973757652,0 -90.17908492861889,17.89147615734493,0 -90.17885041210732,17.89287487253928,0 -90.17823442811702,17.89414606364302,0 -90.17669792806245,17.89527942254619,0 -90.17474905012578,17.89613268399648,0 -90.17312988199555,17.89613274848969,0 -90.17142856299448,17.89593696063748,0 -90.16869921942867,17.89528321637768,0 -90.16646860940445,17.89466274675871,0 -90.16420284666665,17.89406903824704,0 -90.16177138385527,17.89313404522288,0 -90.16085899058803,17.89232721376911,0 -90.15956819841851,17.8915647379095,0 -90.15766188371256,17.89113715658979,0 -90.15616991699525,17.89130963844095,0 -90.15457801846546,17.8920324205147,0 -90.15322730576821,17.89339366164232,0 -90.15272032184936,17.89423770077574,0 -90.15157212548836,17.89567994260055,0 -90.15030731413816,17.89681077702186,0 -90.14918293102218,17.89771632071864,0 -90.14725183381569,17.89900031294614,0 -90.14593828551287,17.89997095085827,0 -90.14525895326986,17.90119974782285,0 -90.14509806956232,17.90237128293777,0 -90.14552578524517,17.90354193367859,0 -90.14646078398084,17.90468802511263,0 -90.14862235092325,17.90529433074925,0 -90.15008173336111,17.90534245724843,0 -90.15112459287477,17.9054387165789,0 -90.15281768761197,17.90557494284213,0 -90.15511785060485,17.90579536348698,0 -90.15635613096123,17.90594121238786,0 -90.15800349211443,17.90636899618697,0 -90.15900727868326,17.90693291102611,0 -90.16023513933231,17.9080679206912,0 -90.16102933825866,17.90965673498142,0 -90.16122238823743,17.91115755292826,0 -90.16128149698442,17.91260850124004,0 -90.16134556814929,17.91482527155071,0 -90.16110772455103,17.91636133726254,0 -90.16094880145387,17.916783373418,0 -90.16044840591032,17.91762399259403,0 -90.15941271078991,17.91879122963677,0 -90.15854274756461,17.92004322883365,0 -90.15767154255663,17.92146394825179,0 -90.15630510923006,17.92263850627644,0 -90.15534780212631,17.92319787780669,0 -90.15393830952864,17.92394174882264,0 -90.1524267082428,17.92482745696191,0 -90.15156689282691,17.92553158053671,0 -90.15079846846439,17.92676263809077,0 -90.15028414008736,17.92771072838492,0 -90.15002533727665,17.929773845937,0 -90.15017297393892,17.93078419553271,0 -90.15059848177437,17.93170404946669,0 -90.15116098418308,17.93246881207146,0 -90.1516854394802,17.93333928573572,0 -90.1523959353062,17.93400609960525,0 -90.15309222640839,17.93443428663767,0 -90.15435998348455,17.93503330019119,0 -90.15605755386957,17.93501038345277,0 -90.15706712402395,17.93430843604521,0 -90.15745423886858,17.93332200917606,0 -90.15746908942921,17.93247144992911,0 -90.15813523246898,17.93176316693509,0 -90.15885532983407,17.93128330377233,0 -90.15947142956665,17.93112997030672,0 -90.16011342041834,17.93131060773545,0 -90.16085756853407,17.93162333775142,0 -90.16198456014253,17.93204940011801,0 -90.1634045537451,17.93230830235565,0 -90.16448353125691,17.93204889380985,0 -90.16536595574287,17.93169766307124,0 -90.16684821319964,17.93079924224566,0 -90.16836545992099,17.92930358819769,0 -90.16896220783354,17.92882568348825,0 -90.16976361225286,17.92843044523021,0 -90.17110534236751,17.92819326859128,0 -90.17211233146138,17.92795231696978,0 -90.17333720291808,17.92734736645246,0 -90.17412609594729,17.92680190204398,0 -90.17497534792359,17.92589034603118,0 -90.175691518956,17.9250374886822,0 -90.17598804517682,17.92431609132647,0 -90.17613779215019,17.92302629935265,0 -90.17640142115395,17.9223125478804,0 -90.17730571107508,17.92153344300311,0 -90.17857548558585,17.92110185397132,0 -90.18096356543218,17.92069972335747,0 -90.18280075533995,17.92074607062385,0 -90.18406045606835,17.92086874178072,0 -90.18609059805353,17.92128913187354,0 -90.18671081272474,17.92145195127482,0 -90.18853851157654,17.92179550011524,0 -90.19038165095274,17.92206675315315,0 -90.1922815900503,17.92266700489734,0 -90.19356147605326,17.92344998561196,0 -90.19447916010796,17.92422457276846,0 -90.19522347224431,17.92523223942929,0 -90.19582862356336,17.92686789437774,0 -90.19610763918286,17.92794604300387,0 -90.19631940260157,17.92924581870538,0 -90.19643591218632,17.93060725340364,0 -90.19652981353795,17.93216580507176,0 -90.19633712908973,17.93385642106732,0 -90.19585403155443,17.93514637357549,0 -90.19473824943034,17.93614394138297,0 -90.19279186714216,17.93664540814804,0 -90.19052284561604,17.93651580957477,0 -90.18900703640003,17.93632996099232,0 -90.1882756154469,17.9362469747632,0 -90.1865702722496,17.93613053194109,0 -90.18545623778402,17.936090005667,0 -90.18389326782491,17.93603897009962,0 -90.1824112604383,17.93604108160535,0 -90.18120466211587,17.93622864283874,0 -90.17993100403555,17.93663643691389,0 -90.179346006995,17.93684969612114,0 -90.17820303351701,17.93727028000314,0 -90.17676768033985,17.93785569140314,0 -90.17589711147905,17.93809563288198,0 -90.17401733897286,17.93847031736142,0 -90.17314469359117,17.93879031031408,0 -90.17207220643355,17.939658144141,0 -90.1712987235156,17.94050198101214,0 -90.17077742224663,17.94149456117424,0 -90.17048954100201,17.9427030708716,0 -90.17032490971775,17.94354651439294,0 -90.17007261489169,17.9439519043824,0 -90.16944419088806,17.94453540924771,0 -90.168853294876,17.94498454335721,0 -90.16798639218293,17.94562926241239,0 -90.1664851444001,17.9470868700318,0 -90.1656740698985,17.94806506241281,0 -90.16533875020053,17.94885396538044,0 -90.16569895907215,17.95002323862015,0 -90.16577198947206,17.95132139901838,0 -90.16537582756193,17.95261766057703,0 -90.16529654470339,17.95354156193037,0 -90.16539091340449,17.95458555057426,0 -90.16513967338798,17.95561193423105,0 -90.16515900993271,17.9561370919775,0 -90.16560738595913,17.95699841862035,0 -90.16678028093287,17.95755864825039,0 -90.16772590519125,17.9577340826472,0 -90.16848068942105,17.95736284283983,0 -90.16875923875676,17.95692623466162,0 -90.16897871616585,17.95635896139098,0 -90.16972437429345,17.95563022651042,0 -90.1708830987468,17.95511448065803,0 -90.1723872499488,17.95493702454024,0 -90.17383689397033,17.95450249104565,0 -90.17564288034094,17.95389969720788,0 -90.17696677809326,17.95313281175083,0 -90.17807734466608,17.95215922616871,0 -90.17921708227709,17.95170107149495,0 -90.18018881116301,17.95189533325571,0 -90.18128343109503,17.95170541722133,0 -90.18193452472092,17.95127436723882,0 -90.18258653034113,17.95033694217273,0 -90.18371620401943,17.94967340490972,0 -90.18482191656832,17.94947026758,0 -90.18579477218479,17.94944952060206,0 -90.18686456635461,17.94954660044427,0 -90.18782459312956,17.94964547756872,0 -90.18865181099817,17.94957456232932,0 -90.18897312531199,17.94940208894854,0 -90.189211352577,17.94904945695977,0 -90.18986284219363,17.94864226242979,0 -90.19068846087141,17.94792647918992,0 -90.191290391878,17.94753920343369,0 -90.19201016171223,17.94732195745816,0 -90.1927151176471,17.94739156847196,0 -90.19320741883507,17.94756976853134,0 -90.19360920883577,17.94783960962134,0 -90.19406956474198,17.94833623722522,0 -90.19446275065741,17.94943232718074,0 -90.19451497378961,17.95106665762439,0 -90.19463518632313,17.95271707154197,0 -90.19489657258157,17.95381963542464,0 -90.19540446609162,17.95498136820817,0 -90.19674745467408,17.95634891302536,0 -90.19809143652094,17.95746630321545,0 -90.19906174010612,17.95811150981956,0 -90.19981198631261,17.95875356916856,0 -90.19987900013592,17.95942600608615,0 -90.20005415317232,17.96000589755744,0 -90.2000417782377,17.9605314386239,0 -90.19966569197182,17.96162635760622,0 -90.19850603385284,17.96344026963009,0 -90.19804207176952,17.96415619569268,0 -90.19761162949243,17.96519120768011,0 -90.19741131109504,17.96663729629721,0 -90.19749387582161,17.96810859075855,0 -90.19829516084023,17.96945977269377,0 -90.19918056379011,17.9703043754629,0 -90.19989023205717,17.9714447701168,0 -90.20052090598693,17.97280590876692,0 -90.20101355154824,17.97424736252767,0 -90.20135937326859,17.97607151739431,0 -90.20132339556528,17.97810602583526,0 -90.20123073526399,17.9787826231177,0 -90.20105111471996,17.98006680279246,0 -90.20080084140454,17.98123177992283,0 -90.2002643992291,17.98210458379232,0 -90.19939741129633,17.98289444395284,0 -90.19767337629737,17.98359797337692,0 -90.19684461543278,17.98367396356398,0 -90.19499281704918,17.98330679289883,0 -90.1936190499807,17.98255449546404,0 -90.19269634954613,17.98182511617839,0 -90.19204329769789,17.98060608458528,0 -90.19145552231366,17.98065951871117,0 -90.19027038383376,17.98115045390043,0 -90.18919517192312,17.9822139295104,0 -90.18827193603695,17.98302882249597,0 -90.18723954472284,17.98367519733567,0 -90.1859302068997,17.98491286347952,0 -90.18579374821253,17.98567499027691,0 -90.18598894927089,17.9869775228135,0 -90.18643890388985,17.98787201450473,0 -90.18774096763308,17.98896632362773,0 -90.1878004270809,17.9904371673842,0 -90.18731117843747,17.99132722917611,0 -90.18654003068313,17.99242827855854,0 -90.18580255812869,17.99343897004292,0 -90.18443615607816,17.99484475907727,0 -90.18358374795949,17.99550990072403,0 -90.18215963667019,17.99623194598537,0 -90.17983335709798,17.99630588592394,0 -90.17885432268041,17.99649753588204,0 -90.17798386710851,17.99683981449633,0 -90.17694443258539,17.99740420965946,0 -90.1764018556551,17.99775753523765,0 -90.17553427494232,17.99839160542661,0 -90.17459553690398,17.99914831820377,0 -90.17333472675729,18.0002910393392,0 -90.17258292580709,18.00115583843562,0 -90.17188691595081,18.00233550752871,0 -90.17137165461941,18.00382254561921,0 -90.17122005262422,18.00459198827468,0 -90.17114832478183,18.00527128551142,0 -90.17112762528507,18.00593110100954,0 -90.17120444009205,18.00706029232707,0 -90.17150578836279,18.00837684971642,0 -90.17208407037585,18.00957420638152,0 -90.17252942009249,18.01007163795445,0 -90.17349038359454,18.01112237952496,0 -90.17406180660579,18.01246117043497,0 -90.17408704527628,18.01372912330607,0 -90.17359434007723,18.01483588970372,0 -90.17266005216526,18.0158021614258,0 -90.17165299694457,18.01628474753919,0 -90.17048071327824,18.01643814006315,0 -90.1687782008009,18.01623899278968,0 -90.16759970279911,18.01580181046386,0 -90.16612218555188,18.01511503050192,0 -90.16487479979912,18.01474445963557,0 -90.16311485773963,18.01457934102514,0 -90.16204858655264,18.01481673407,0 -90.16066335044954,18.0154833089389,0 -90.1596494629925,18.01636044900629,0 -90.15902432242127,18.01721444375696,0 -90.15873335948865,18.01792453990736,0 -90.15874871014941,18.01972885585193,0 -90.15906874582538,18.02132129507554,0 -90.15941087136909,18.02218879515027,0 -90.16005737427366,18.02383377532091,0 -90.16019170127966,18.02449766780062,0 -90.16026662539477,18.02654109631554,0 -90.15991513349947,18.02803561880287,0 -90.15939865333711,18.02878181868047,0 -90.1587604291791,18.02962051779587,0 -90.15850185958854,18.03020663393538,0 -90.15841552724697,18.03111596436849,0 -90.15854246201575,18.03213170990972,0 -90.15876873602053,18.03288488754475,0 -90.15908787313587,18.03356194999741,0 -90.16005724527467,18.03462312743964,0 -90.16077436098196,18.03507975630669,0 -90.16230306714323,18.03592375026593,0 -90.16394204623298,18.03675281412393,0 -90.16536652118437,18.03729589202166,0 -90.16686409951467,18.03760895236099,0 -90.16896963767849,18.03741438852807,0 -90.16995559991287,18.03738309266369,0 -90.17098720201139,18.03766468271525,0 -90.17235788219529,18.03838048239809,0 -90.17365632698102,18.03900288056522,0 -90.17491964157728,18.04010136082449,0 -90.17583846677566,18.0410944594378,0 -90.17637544499773,18.04200247328907,0 -90.17660317349163,18.04271802452021,0 -90.17660926406653,18.04388265747892,0 -90.17620256521316,18.04502645447368,0 -90.17546739014173,18.0461668201357,0 -90.17476152238225,18.04680797981373,0 -90.17221545451568,18.04842737608118,0 -90.17065621814008,18.04923269936228,0 -90.169037908287,18.05002026631469,0 -90.16762442501957,18.05080049136462,0 -90.16582845388358,18.05192182934605,0 -90.16491370894202,18.05251667239366,0 -90.16344505997047,18.05380660799368,0 -90.16267590687853,18.05493957724202,0 -90.16215812572813,18.05592431854832,0 -90.16191195183482,18.05711254449339,0 -90.16256391218705,18.05789134038309,0 -90.16282863838265,18.05802805216259,0 -90.16397112787462,18.05844104013613,0 -90.16617686762397,18.05918077952991,0 -90.16759860451106,18.05977340408326,0 -90.16883174361543,18.06021935078675,0 -90.17018707243771,18.06053586796669,0 -90.17120079223835,18.06058760786566,0 -90.17343915557947,18.06021692589426,0 -90.17626898766834,18.05963050501644,0 -90.17900857937079,18.05947289445843,0 -90.18091121328537,18.0594769930796,0 -90.18196783123804,18.05953383252827,0 -90.18419366601421,18.06032595455352,0 -90.18608765985391,18.06122286687825,0 -90.18784455889822,18.06203431632532,0 -90.19015729597314,18.06305875580009,0 -90.19227625446672,18.06373557683607,0 -90.19455944791567,18.06441742614644,0 -90.19722378361861,18.06524591161079,0 -90.19849193467148,18.06569705747726,0 -90.20019400507148,18.06672865780758,0 -90.20197389693811,18.06839929063186,0 -90.20382245618713,18.07050655994838,0 -90.20439808971634,18.07116828527332,0 -90.20535643903946,18.07220603945798,0 -90.20611844303669,18.0729680706335,0 -90.20747293402063,18.07432297289889,0 -90.20899267691415,18.07581842292837,0 -90.21039526682613,18.07709024717298,0 -90.21189018225381,18.07821577316658,0 -90.21318572981772,18.0793411007521,0 -90.21414759239944,18.08094921474627,0 -90.21439172816491,18.08242411960027,0 -90.21433764428889,18.08452394620663,0 -90.21421709018371,18.08711722815253,0 -90.21434826895168,18.08922795070028,0 -90.21438985657414,18.09132097684735,0 -90.21389769740573,18.09360644894709,0 -90.21299578236909,18.09545666674929,0 -90.21124362699013,18.09804969729134,0 -90.21030658625253,18.09933137662405,0 -90.20875162063909,18.10134127371001,0 -90.20774165764442,18.10251105764713,0 -90.20703946312199,18.10327207356333,0 -90.20594712492351,18.10438068857428,0 -90.20466476020302,18.10557644255731,0 -90.20251081645118,18.10730252976895,0 -90.200769227143,18.10894159696105,0 -90.19912098425225,18.11088818711212,0 -90.19714132092487,18.11278703703685,0 -90.19573472619952,18.11361314868318,0 -90.19352678720452,18.11451445608857,0 -90.19137929736497,18.11529753143334,0 -90.18954894528007,18.11612869793748,0 -90.18716492268244,18.11739654730573,0 -90.18467675220109,18.11883569135711,0 -90.18311220729436,18.11979378864933,0 -90.18135463064797,18.1209850540668,0 -90.17929097469815,18.12289177415062,0 -90.17711144765315,18.12504550939992,0 -90.17546114536172,18.12660601123448,0 -90.1735740898165,18.12801177278988,0 -90.17102011784655,18.12966362577344,0 -90.16905004817337,18.13100448167303,0 -90.16725325744211,18.13248516714274,0 -90.1656218554282,18.13399064411399,0 -90.16308476037199,18.13620170594518,0 -90.16088137239653,18.13797179173623,0 -90.15957883881261,18.13895520501841,0 -90.15750369584123,18.14043901633698,0 -90.15676643804697,18.14094541496861,0 -90.15495030648952,18.14197380151177,0 -90.15398456325796,18.14233272472376,0 -90.15174681827655,18.14288768851576,0 -90.15009491694777,18.14315819361088,0 -90.14621126415095,18.14364222158478,0 -90.1433538805572,18.14355560956583,0 -90.14005965418831,18.14375275366395,0 -90.13737506236207,18.14451314254965,0 -90.13504718280284,18.1455523937358,0 -90.13296766155452,18.14673470683231,0 -90.13076102030396,18.14841206742733,0 -90.12991928213414,18.15052769736333,0 -90.12999158311258,18.15234181534868,0 -90.13039109088325,18.15457098673328,0 -90.13098203463187,18.15744671996734,0 -90.13154211894812,18.15971148437331,0 -90.13180226611699,18.16096075026917,0 -90.13178001945353,18.1664356493943,0 -90.13167892334356,18.17085132087449,0 -90.13164903264101,18.17354417064645,0 -90.13187760539606,18.17526210102237,0 -90.13246016902482,18.17766024182811,0 -90.13305105093157,18.1792920001124,0 -90.13333167400309,18.18045302437345,0 -90.13376278110995,18.18220394688423,0 -90.13445166095352,18.18338887361644,0 -90.13523031437404,18.18500990858206,0 -90.13555930966272,18.18663828738046,0 -90.13543863472799,18.18827401422564,0 -90.13487442757243,18.19026093811701,0 -90.13801901720883,18.19362791009544,0 -90.14083763972734,18.19472826323484,0 -90.14826689133164,18.19651725813419,0 -90.15093882450739,18.19850639146228,0 -90.15336128609123,18.1998041269115,0 -90.15650225402344,18.20214093399562,0 -90.1626499896298,18.20490579064572,0 -90.16786735748245,18.20596610540256,0 -90.17589855466794,18.20783950875205,0 -90.18409499796306,18.20779905605997,0 -90.18938110100227,18.20713794388313,0 -90.19336800638631,18.20649834010167,0 -90.19666580304846,18.20644336957054,0 -90.202381186865,18.20739886308557,0 -90.20450425433856,18.20870088157548,0 -90.20814211614957,18.21083734039617,0 -90.21187648928651,18.21278102885675,0 -90.21649631576442,18.2139454901083,0 -90.22377221730488,18.21277233229261,0 -90.22818692002544,18.21365334828109,0 -90.23001922582816,18.21543761339335,0 -90.23197091182124,18.21827071277272,0 -90.23292858303869,18.22140716406557,0 -90.23438069709687,18.22424865443585,0 -90.2361029193581,18.2276152742212,0 -90.23747931382842,18.22906083137062,0 -90.23956782239303,18.23049432690937,0 -90.24162486189644,18.23225075109574,0 -90.24424013926163,18.2337827381492,0 -90.24771015982455,18.23490611052908,0 -90.24990858547237,18.2361943070933,0 -90.25064001030218,18.2372207990128,0 -90.25140292663794,18.23792433088984,0 -90.25442930453387,18.23937751956139,0 -90.2571585572644,18.24097900814338,0 -90.25948158655427,18.24290978957172,0 -90.26074718343916,18.2444286691633,0 -90.26155701319094,18.2456328896396,0 -90.26304419102294,18.24696884944426,0 -90.26493834107461,18.24923693867929,0 -90.26804920473275,18.25183200212402,0 -90.27085996865428,18.25532713333455,0 -90.27675008661315,18.25445538565339,0 -90.28043216397585,18.25550786946237,0 -90.28526488903613,18.25821575360085,0 -90.28916126186533,18.26029213547953,0 -90.29387130404403,18.26192088056809,0 -90.29542167640571,18.26257357779883,0 -90.29723694171358,18.26162442452313,0 -90.29923043100338,18.26079245327428,0 -90.30112941795508,18.25934553994145,0 -90.30343863329763,18.25555527693628,0 -90.30579300684762,18.25045150678214,0 -90.30982701202089,18.24668541293028,0 -90.31489134862197,18.24257527516459,0 -90.32069262065163,18.23931154491309,0 -90.32769857262889,18.23737855260044,0 -90.3341882531151,18.23813803455256,0 -90.34092067597565,18.24102718166068,0 -90.34398362881545,18.24515547355217,0 -90.34590785797498,18.25017588980258,0 -90.3471154188373,18.25628545686332,0 -90.34671226418351,18.26236624106529,0 -90.34642285519665,18.26749770478527,0 -90.34810868132018,18.26931372645911,0 -90.35047718856907,18.27144918949175,0 -90.35606524623805,18.27238672936617,0 
						</coordinates>
					</LinearRing>
				</outerBoundaryIs>
			</Polygon>
		</Placemark>
		<Placemark>
			<name>Upland Karst</name>
			<styleUrl>#falseColor11</styleUrl>
			<ExtendedData>
				<SchemaData schemaUrl="#S_Karst_Landscapes_S">
					<SimpleData name="Name">Upland Karst</SimpleData>
				</SchemaData>
			</ExtendedData>
			<Polygon>
				<outerBoundaryIs>
					<LinearRing>
						<coordinates>
							-89.753944169501,17.36817724352985,0 -89.75632025197412,17.36982895270204,0 -89.75967948136605,17.37232720448668,0 -89.76277166711195,17.37443484326527,0 -89.76686985870043,17.37642096494886,0 -89.76988108045947,17.37809951811465,0 -89.77255757663849,17.37985434750137,0 -89.77497614005593,17.38182775824299,0 -89.77686959870557,17.38362924200463,0 -89.77881069623727,17.38611099037117,0 -89.77988430922609,17.38799552979232,0 -89.78137931777714,17.39135888756577,0 -89.78189328523543,17.39572413135561,0 -89.78265725908945,17.40180617126327,0 -89.78368651549951,17.41060828420168,0 -89.78438147080163,17.41704965228224,0 -89.78460576917153,17.42199233956606,0 -89.78508560289602,17.42901012622289,0 -89.78552757659287,17.43370166326595,0 -89.78542871491202,17.4337311886036,0 -89.78554018859448,17.43466963929728,0 -89.78552042984893,17.43794645255186,0 -89.7855007097285,17.43988802058668,0 -89.78546264496647,17.441628340777,0 -89.78533123396014,17.44427684407048,0 -89.78515325172182,17.4461336246321,0 -89.78462225920347,17.44919450224983,0 -89.7839246500629,17.45161916453582,0 -89.78296131537044,17.45378618332791,0 -89.78261893582442,17.45447803999874,0 -89.78157569703798,17.4565607401564,0 -89.78086922896136,17.45795028215182,0 -89.77943844378584,17.46071529574731,0 -89.77835513522777,17.46276635021658,0 -89.77763137527073,17.46411665554333,0 -89.77654621299786,17.46611139097604,0 -89.77546298824001,17.46806682082872,0 -89.77402673127605,17.47060386568927,0 -89.77295859926433,17.47244866377205,0 -89.77225195409746,17.47364896421033,0 -89.77160871120746,17.47470954153169,0 -89.77069549910706,17.47612742558418,0 -89.76996428846839,17.47720093165922,0 -89.76918652380878,17.47829329116123,0 -89.76835227416323,17.47941845861224,0 -89.7673834667264,17.48067734784642,0 -89.76685739501241,17.48134404580198,0 -89.76629159746973,17.48205076541969,0 -89.7657956153824,17.48266330496781,0 -89.76524183577389,17.48334149856821,0 -89.76488508634972,17.48377499735096,0 -89.76408591543074,17.48474608688239,0 -89.76341622534565,17.4855598295982,0 -89.76274911557756,17.48637396447148,0 -89.76209844416358,17.48717537634686,0 -89.76151397730388,17.48790437794215,0 -89.76063441484233,17.48902395739557,0 -89.75908927703429,17.49108492866066,0 -89.75816338114036,17.49240015874523,0 -89.75612924525855,17.49560644409737,0 -89.75511945768098,17.49678804927419,0 -89.75434594613195,17.49757748350397,0 -89.75292361622189,17.49896853057866,0 -89.75226098349401,17.4995837540647,0 -89.75035711667485,17.50120976195423,0 -89.74877769708158,17.5023983496726,0 -89.74715029775729,17.50352011750238,0 -89.74662256490214,17.50387316052748,0 -89.74507440285369,17.50490432952851,0 -89.74362748909726,17.50588057721256,0 -89.74178586446102,17.50713087022768,0 -89.74020039744573,17.50807476366145,0 -89.73879725188633,17.50879280997162,0 -89.73612407175582,17.50987001825951,0 -89.73468129598095,17.51051119376224,0 -89.73368295807606,17.51107498245354,0 -89.73233944762177,17.51198061485596,0 -89.72918345025117,17.51428319447602,0 -89.72672435498336,17.5160568115302,0 -89.72516571316694,17.51720677453043,0 -89.72327793862536,17.51864530718279,0 -89.72241476943152,17.51932570210559,0 -89.72115502047082,17.52035134583178,0 -89.71995628333512,17.52137071206884,0 -89.71846239969928,17.52271390197789,0 -89.71740700918818,17.52372134423215,0 -89.71673061717279,17.52439658360713,0 -89.71607398590234,17.52507670094054,0 -89.71533509850488,17.52587074443642,0 -89.71464221704869,17.52663925414792,0 -89.71368057241641,17.52775370563825,0 -89.71280092820263,17.52883519711087,0 -89.71148045724074,17.53060983203429,0 -89.71053453506551,17.53202843062324,0 -89.70985682629041,17.53313677036319,0 -89.7087226812413,17.53517199644585,0 -89.70770252642869,17.53716399595092,0 -89.70715722950419,17.53839064253934,0 -89.70649798691282,17.54013235990236,0 -89.70593227597328,17.54174141738178,0 -89.70544523169514,17.54326006352733,0 -89.70515772555507,17.54424237739938,0 -89.70489581450238,17.545214643962,0 -89.70454711418432,17.54666581294642,0 -89.70424252166713,17.54813539603244,0 -89.70387151079144,17.55027455033053,0 -89.70369549406539,17.55144747620436,0 -89.7035143634705,17.5527601418483,0 -89.70331994130528,17.55427015498515,0 -89.70308407500049,17.5561958224032,0 -89.70272789792499,17.55751260962738,0 -89.70241992057065,17.55867581760596,0 -89.70180099112915,17.56110464633058,0 -89.70149737883987,17.5622801993081,0 -89.70105560339174,17.56391158467482,0 -89.70074227664622,17.5650340815503,0 -89.7003724768407,17.56633869781077,0 -89.69993947984449,17.56784911181787,0 -89.69984012451138,17.56828490308855,0 -89.69963108876496,17.56914811052532,0 -89.6994080913129,17.57000094869924,0 -89.69865231454037,17.57250844804076,0 -89.69807135335735,17.57415327275651,0 -89.69743185836586,17.57577240268848,0 -89.69690456396368,17.57699684659399,0 -89.69591136731798,17.57911473166802,0 -89.69545773050032,17.58002487838542,0 -89.69494799297877,17.58101979018996,0 -89.69436320920884,17.58238304504316,0 -89.6937427088166,17.58412451283133,0 -89.69295154880382,17.58637552524952,0 -89.6927153379379,17.58703863305622,0 -89.69250211012522,17.58762838139195,0 -89.6919933607942,17.58898894803214,0 -89.69135782127925,17.59057705441418,0 -89.69090417544426,17.59163291218312,0 -89.69043045785818,17.59267306893517,0 -89.68992854782746,17.593715268426,0 -89.68939256024231,17.59477160269957,0 -89.68881764297326,17.59585159580579,0 -89.68788792775187,17.5979649154643,0 -89.68704306953025,17.59989134660471,0 -89.6859441370939,17.60250300630386,0 -89.6853740460357,17.60398090205208,0 -89.6848654404118,17.60543652167287,0 -89.68449724699603,17.60660718804344,0 -89.68406133120482,17.60820361948088,0 -89.68367485055322,17.61022399809393,0 -89.68354092685044,17.61161987330075,0 -89.68356948312008,17.61282034398453,0 -89.68401315775543,17.6147255711793,0 -89.68472372213486,17.6163578895236,0 -89.68505779430348,17.61698974251257,0 -89.68586261287322,17.61804594016906,0 -89.68665603819318,17.61874998394646,0 -89.687911941675,17.61959847990671,0 -89.68992361315891,17.62074416354999,0 -89.69160102846155,17.62163210411422,0 -89.69283234811323,17.62210775938459,0 -89.69500089622464,17.62262053883546,0 -89.6960205871689,17.62268126108608,0 -89.69732099477899,17.62259889339709,0 -89.69909901872327,17.62230036526864,0 -89.70074116804821,17.62176681634535,0 -89.70195492009711,17.62113002232508,0 -89.70329374188755,17.62018035914934,0 -89.70489658488333,17.6186988591776,0 -89.70597872752545,17.61749049244525,0 -89.70708630969916,17.61608962582658,0 -89.70811776237568,17.61478481942006,0 -89.70905940941104,17.61368054812393,0 -89.71053289504329,17.61186616077005,0 -89.71157710431375,17.61052510394642,0 -89.71251372758752,17.60929022885716,0 -89.71354386968494,17.60790470550375,0 -89.71454395073191,17.60654044627685,0 -89.71632828093276,17.60408782678966,0 -89.7177049408901,17.60220842791042,0 -89.7190253850209,17.60044306677814,0 -89.72029839678498,17.59879788273263,0 -89.72109592228425,17.59778433737047,0 -89.72242656184198,17.59618931034253,0 -89.7231332518753,17.59540512667957,0 -89.72413989270149,17.59432237131836,0 -89.7253242190976,17.59307515861404,0 -89.7270183418056,17.59130598506702,0 -89.72856476521267,17.58968019782627,0 -89.72927878896871,17.5889201126828,0 -89.73043464313746,17.58767069948526,0 -89.73148872897993,17.58650458198981,0 -89.73249439682347,17.58536135631121,0 -89.73379882226143,17.5838207902644,0 -89.73469481930455,17.58271412593998,0 -89.73552600397259,17.58164214194365,0 -89.73629456063357,17.58060197365543,0 -89.73720846743254,17.57936289943284,0 -89.73824049704899,17.57775504743238,0 -89.73897439381133,17.57649547736601,0 -89.73972425201983,17.57513357569905,0 -89.74042393996368,17.573791244466,0 -89.74167512708844,17.57112193999443,0 -89.74222976547594,17.56961143731373,0 -89.7427270675696,17.56840156971894,0 -89.74371387637262,17.56614649396865,0 -89.74428189252589,17.56402250962952,0 -89.74451473363266,17.56210480312612,0 -89.74459145821896,17.56013303516202,0 -89.74460157183799,17.55859385063742,0 -89.74459811383052,17.55678132486843,0 -89.74484407040049,17.5550098781424,0 -89.74496842548,17.553729825643,0 -89.74575406435403,17.55170896911373,0 -89.74678978127368,17.5501195693072,0 -89.74774660044297,17.54895020097532,0 -89.74866682711927,17.54804089867618,0 -89.75035615678587,17.54662040059402,0 -89.75204320900913,17.54538840715587,0 -89.75317376721749,17.54463096888249,0 -89.75481272392706,17.54360424877923,0 -89.75659184878538,17.54256470276272,0 -89.7575284035337,17.54204340076899,0 -89.75949923018071,17.54099583965857,0 -89.76258955306922,17.53943374085351,0 -89.76401801456177,17.53873098405415,0 -89.76643955958562,17.53755648041885,0 -89.76857680277693,17.53652999595669,0 -89.76980866289189,17.5359135706001,0 -89.77108915839632,17.53522163173453,0 -89.77276625748945,17.5342499531925,0 -89.77443010637266,17.53323656319679,0 -89.77641185601684,17.53200979362226,0 -89.7769589608192,17.53167440839751,0 -89.77745580608486,17.53137288629267,0 -89.77798627624955,17.53105506725502,0 -89.77897383124419,17.53047755021247,0 -89.77944366059675,17.5302103892651,0 -89.78039195016214,17.52964669996807,0 -89.78160215114112,17.5288436443304,0 -89.7820981147771,17.5284891032069,0 -89.78234976318149,17.52830391491464,0 -89.78260420398914,17.52811319525957,0 -89.78338913775823,17.52750418552996,0 -89.7838220160547,17.52715610696167,0 -89.78474104290852,17.52639268296989,0 -89.78567214143925,17.52559274066245,0 -89.78615057707607,17.52517456138053,0 -89.7866387439021,17.52474396695178,0 -89.78767835617799,17.52382695027674,0 -89.78871665520782,17.52291934014213,0 -89.78917472050104,17.52252584668192,0 -89.79038182569114,17.52152102308963,0 -89.79127363676619,17.5208043491627,0 -89.79205832224098,17.52014570966656,0 -89.79312376144887,17.51920252625219,0 -89.7945065861924,17.51790117036346,0 -89.79553789464981,17.5168811520664,0 -89.79600630623433,17.51640604864391,0 -89.79701197873841,17.51536572415556,0 -89.79803992809953,17.51428112239251,0 -89.79888820239218,17.51337603522026,0 -89.80003026239764,17.51215746365577,0 -89.8008567150803,17.5112809422593,0 -89.80212527540199,17.50995871916162,0 -89.8032447871489,17.50881664817303,0 -89.80401395812778,17.50803265267867,0 -89.8054999259971,17.50650881301782,0 -89.80696885335976,17.50499309808385,0 -89.80842116307298,17.50348507260172,0 -89.80985729552806,17.50198427991975,0 -89.81127757604655,17.50049038066134,0 -89.81268235206994,17.49900301032744,0 -89.81407193992032,17.49752183491604,0 -89.8147814393208,17.49675482035409,0 -89.81555922727767,17.4958980233808,0 -89.81634412787646,17.49502146820923,0 -89.81719368590063,17.49406543297909,0 -89.81784352085657,17.49333414216843,0 -89.8184591729555,17.49264405224562,0 -89.82002514256418,17.4909205376001,0 -89.821297213756,17.48957585853868,0 -89.82219125481365,17.48867104234887,0 -89.82364581789281,17.48725896857884,0 -89.82453265087329,17.48641836739269,0 -89.82642436603453,17.48464167947167,0 -89.82724458319095,17.48386667325183,0 -89.82849245813213,17.48266699521656,0 -89.82886267756437,17.4823039104262,0 -89.83012950282232,17.48102535137633,0 -89.83124188639269,17.47983926862276,0 -89.83248740248663,17.47842740482964,0 -89.83313565927762,17.47769707819559,0 -89.83379465408842,17.47696209582635,0 -89.83448246347994,17.47619848597168,0 -89.83560780407664,17.47494910514536,0 -89.83664532248719,17.4737835381038,0 -89.83770125133061,17.4725702890198,0 -89.8381779529611,17.47200949023084,0 -89.83862807465326,17.47147035246297,0 -89.83963183152531,17.47022543797299,0 -89.84009128086768,17.46963084739082,0 -89.84073354733169,17.46876588302733,0 -89.84132372270324,17.46792748148222,0 -89.84186447148204,17.46711180803551,0 -89.84556113310252,17.46275150962318,0 -89.84692843260788,17.46145172256863,0 -89.84770933238451,17.46082519024641,0 -89.84851473333106,17.46014973570515,0 -89.84961075473636,17.45918008704834,0 -89.85046792526511,17.45838452249491,0 -89.85142591169567,17.45741481745204,0 -89.85270541995632,17.45617336122914,0 -89.85333255419506,17.45561074651501,0 -89.85415008402762,17.45492298175322,0 -89.85495331966851,17.4542904477813,0 -89.85626369556084,17.45328736748116,0 -89.85715529676231,17.45253777487717,0 -89.85802035993021,17.45168030516514,0 -89.85879929841023,17.45076963277956,0 -89.85946806306413,17.44988424432616,0 -89.86039305516375,17.44861164531911,0 -89.86089617691968,17.44792799553788,0 -89.86210335985623,17.44629492047966,0 -89.86310156268001,17.44491576277418,0 -89.86373130256884,17.44400424168625,0 -89.86418708483401,17.44331146622805,0 -89.86467333642416,17.44253246678254,0 -89.86498562748895,17.44200698105725,0 -89.86544510748637,17.44119457278524,0 -89.86620954781536,17.43973540190895,0 -89.86680208412076,17.43842106387382,0 -89.86720601458842,17.43738832500879,0 -89.86771544916802,17.43598347534879,0 -89.86807975550141,17.4348978126867,0 -89.86855123902106,17.43337952732195,0 -89.8689027111634,17.43216043619358,0 -89.86926840577399,17.43081699475141,0 -89.86962407056976,17.42945131418913,0 -89.86992695427915,17.42825819936759,0 -89.87032109617975,17.42670556910364,0 -89.87079492470266,17.42487857345203,0 -89.87111605121679,17.42368934679616,0 -89.8714509741522,17.42241958029693,0 -89.87184062801181,17.42083582854223,0 -89.87231175003721,17.41888608921141,0 -89.87278328526881,17.4170825386318,0 -89.87325048196402,17.41564705338234,0 -89.87381399659344,17.41426292811477,0 -89.87441421252959,17.41298163401648,0 -89.87499396068162,17.41182717860057,0 -89.87596953551525,17.41009031938596,0 -89.87717202110881,17.40834843220494,0 -89.87810491094778,17.40688119604893,0 -89.87901418599297,17.4053838756523,0 -89.88007327971708,17.40361293989338,0 -89.88089876573108,17.40225804941533,0 -89.88166357656482,17.40105158691339,0 -89.88241528552237,17.399927643668,0 -89.88339500309888,17.39856730397486,0 -89.88433178518066,17.39738646011533,0 -89.88534335638261,17.39623862901304,0 -89.88646584529322,17.39507872228522,0 -89.88739107668006,17.39418979547686,0 -89.88805424662119,17.39358167867019,0 -89.88862807253649,17.39307150285831,0 -89.88988306245304,17.39199662750391,0 -89.89121081856591,17.39090332298339,0 -89.89191395212707,17.39033615533746,0 -89.89260225486655,17.38978565302904,0 -89.89434207089495,17.38839961374266,0 -89.89528027792892,17.38764578971031,0 -89.89576865119093,17.38724904266968,0 -89.89665418173165,17.38651852993322,0 -89.89727121011443,17.38599199772079,0 -89.89797345590972,17.3853927398244,0 -89.89880956592883,17.3846473373332,0 -89.90049408584608,17.383515209994,0 -89.90211815419525,17.38260685885665,0 -89.90423571859665,17.38131111117654,0 -89.90592309266643,17.38022296452591,0 -89.90781205880795,17.37898747358356,0 -89.90951429721343,17.37789465740305,0 -89.91165886830765,17.37657604955027,0 -89.91290707553183,17.3758148395866,0 -89.9147873821682,17.37466577411807,0 -89.91608528438078,17.37386403413502,0 -89.91790203267583,17.37271914207379,0 -89.91912865708274,17.37192575407109,0 -89.92034332349363,17.37111890617808,0 -89.92226484116223,17.36978776589368,0 -89.92436108589158,17.36823620022393,0 -89.92575133146461,17.3671369393813,0 -89.92668735889484,17.36638619741551,0 -89.92818673521779,17.36516972428124,0 -89.93223991624154,17.36324215234897,0 -89.93869503738334,17.36085382161203,0 -89.94263480316563,17.35986410965624,0 -89.94768571093014,17.35835624196797,0 -89.95363532400651,17.35704998519702,0 -89.9583221613408,17.35612061040698,0 -89.96969744891013,17.35344345173998,0 -89.97445172663336,17.35208270416468,0 -89.97689418538423,17.35082796695999,0 -89.97917812672783,17.34900221633202,0 -89.98191927065679,17.34591781302506,0 -89.98400255843283,17.3427667561647,0 -89.98580970514358,17.33915635327001,0 -89.98708413275168,17.3349088826878,0 -89.98702498373819,17.33125467300276,0 -89.98638760092828,17.32875578923944,0 -89.98558597981973,17.32532765906827,0 -89.98433449945357,17.32176289098351,0 -89.98185253272054,17.31715573948225,0 -89.97927816782729,17.31359628054385,0 -89.97728791743434,17.31047244009006,0 -89.97501090511548,17.30806952158996,0 -89.97212915674989,17.30517385534658,0 -89.96850964874487,17.3027907536022,0 -89.96476402619028,17.30184283591393,0 -89.96029776567855,17.30248223220964,0 -89.95749081168277,17.30424377008733,0 -89.95440375300667,17.30715613287478,0 -89.9520694109882,17.31048739056816,0 -89.94988075072217,17.31360147397666,0 -89.94617392782051,17.31634608765842,0 -89.94248272924224,17.31758054925756,0 -89.93869074717765,17.31842462628008,0 -89.93429167794291,17.31863249247378,0 -89.9304859697057,17.3186165636173,0 -89.92659656803619,17.31802841111085,0 -89.92359670353054,17.31706883227282,0 -89.91983614894716,17.31518855995833,0 -89.9180220082816,17.31370988741173,0 -89.91522681791929,17.31152875301947,0 -89.91243733749241,17.30970585007763,0 -89.91002201991952,17.30794913791034,0 -89.90551580178186,17.30607938050903,0 -89.90139725963732,17.30513564657299,0 -89.89683790771373,17.30462823653908,0 -89.8925135643241,17.30483406292314,0 -89.88751446630121,17.30483450130071,0 -89.88072613084489,17.30493222349165,0 -89.88060687352818,17.30500748638757,0 -89.87972565372817,17.30503801526204,0 -89.87725850730193,17.30532550991029,0 -89.87604677795323,17.30554081850688,0 -89.87400563614722,17.30599097942046,0 -89.8708051325091,17.30712487076816,0 -89.86788203340907,17.30891845621916,0 -89.86672452889054,17.30983603563793,0 -89.86572193166737,17.3108886913078,0 -89.8649798835978,17.31222934034946,0 -89.86479973903363,17.31345036553186,0 -89.86490875794607,17.31480872827934,0 -89.86519443933481,17.31619942857295,0 -89.86576776154425,17.31759352532622,0 -89.86655380713367,17.31889760363744,0 -89.86730923131326,17.32028864377732,0 -89.86769435924174,17.32159186169874,0 -89.86789539779573,17.32329289542973,0 -89.86785006271924,17.3254475233142,0 -89.8676555906189,17.32731825913897,0 -89.86742664770321,17.32906857008931,0 -89.86711810806689,17.33133853296449,0 -89.8667097530649,17.33351737540416,0 -89.86633746903682,17.33505470316297,0 -89.86573714535773,17.33759545942963,0 -89.86540244529586,17.33889851076594,0 -89.86502077563082,17.34013999849181,0 -89.86420961344105,17.34219814445255,0 -89.86357251485028,17.34359558358888,0 -89.86280910116547,17.34496330896279,0 -89.862279370008,17.34574788696664,0 -89.86142755331187,17.3468093014025,0 -89.86041082658986,17.34791212674095,0 -89.85965806421595,17.34867205212833,0 -89.85874702439442,17.34953402064597,0 -89.85800232781276,17.35015361349948,0 -89.85722667360098,17.35083368388036,0 -89.85486387759398,17.35247178134016,0 -89.85114537574042,17.35488977153171,0 -89.84748080250718,17.35694163348178,0 -89.84448771421171,17.35882057646254,0 -89.84121675107176,17.3601905931572,0 -89.83842948746791,17.36120131326584,0 -89.83494016233713,17.3620346990119,0 -89.8300629696499,17.36264939594014,0 -89.8259264469812,17.36250726648101,0 -89.82250304698097,17.36255372715344,0 -89.81868036458465,17.36267631859716,0 -89.81460069076201,17.36259402190294,0 -89.81452053393629,17.36252932896205,0 -89.80920299406182,17.36224686340163,0 -89.80677494465482,17.36210179659411,0 -89.80251966224813,17.36205401835602,0 -89.79952973798099,17.36177338701789,0 -89.79664849097755,17.36127615345173,0 -89.79436099682515,17.3605555374475,0 -89.7920324036771,17.35958459224311,0 -89.78970003449325,17.35836279396128,0 -89.78796468894068,17.35713263570442,0 -89.78562804039802,17.35562412616442,0 -89.78376836332394,17.35357134881679,0 -89.78311567164836,17.35236189512571,0 -89.78264305535328,17.35071985704769,0 -89.78236241064943,17.34943354020628,0 -89.78154699101269,17.34733035346995,0 -89.78073645571325,17.34554964904276,0 -89.77977669915602,17.34377101345951,0 -89.77878451176265,17.34231537808419,0 -89.77723378106847,17.34093917190861,0 -89.77539484291029,17.34024790504962,0 -89.77341475992102,17.34009617346999,0 -89.77073129720971,17.33990074418113,0 -89.76759408783244,17.33972914028719,0 -89.76535337638234,17.33961677327286,0 -89.76214369083301,17.33958944464797,0 -89.75983478830183,17.33990803820459,0 -89.75685429779995,17.34023586427072,0 -89.75480478282668,17.3408551314232,0 -89.75219896187743,17.34128525072877,0 -89.7494881360209,17.34218270610495,0 -89.74648999817526,17.34383672355271,0 -89.74505460726394,17.34518253071398,0 -89.74441980101085,17.34766423863507,0 -89.74422846205429,17.34985313510067,0 -89.74442891949734,17.35329106938473,0 -89.74521947146191,17.35625497050066,0 -89.74676274449047,17.35963860350313,0 -89.74924750419379,17.36358270755109,0 -89.75080416226598,17.36535329311398,0 -89.753944169501,17.36817724352985,0 
						</coordinates>
					</LinearRing>
				</outerBoundaryIs>
			</Polygon>
		</Placemark>
		<Placemark>
			<name>Fluviokarst</name>
			<styleUrl>#falseColor12</styleUrl>
			<ExtendedData>
				<SchemaData schemaUrl="#S_Karst_Landscapes_S">
					<SimpleData name="Name">Fluvial Karst</SimpleData>
				</SchemaData>
			</ExtendedData>
			<MultiGeometry>
				<Polygon>
					<outerBoundaryIs>
						<LinearRing>
							<coordinates>
								-90.04677381711201,19.11737964607252,0 -90.04680119164559,19.11737706421515,0 -90.04679168893203,19.11735926086568,0 -90.04677381711201,19.11737964607252,0 
							</coordinates>
						</LinearRing>
					</outerBoundaryIs>
				</Polygon>
				<Polygon>
					<outerBoundaryIs>
						<LinearRing>
							<coordinates>
								-90.04481965882334,19.1159414168317,0 -90.0424726014032,19.11331720411113,0 -90.04199190951567,19.11267464475593,0 -90.0390994387311,19.10794871234532,0 -90.03656185118442,19.10270091702778,0 -90.03533681273215,19.10001222422466,0 -90.03366468225821,19.09649913472072,0 -90.0322379455842,19.09362587731692,0 -90.03107198228214,19.09107221185283,0 -90.02949233194332,19.08738364662413,0 -90.0272749674518,19.08212450124175,0 -90.02492405009572,19.07703299538766,0 -90.02187510728629,19.07165169759717,0 -90.01936876966221,19.06786928465934,0 -90.01710986644258,19.06455682252828,0 -90.01443338412811,19.06039103118408,0 -90.0126268211509,19.05712681099989,0 -90.0115800591348,19.05493762760085,0 -90.01037766029746,19.05225146657396,0 -90.00927459674485,19.04959434642885,0 -90.00737356111331,19.04438478993633,0 -90.00628903235561,19.04083278983984,0 -90.00531166725588,19.03658837126667,0 -90.00469198311868,19.03139757992164,0 -90.00446741372264,19.02651284062595,0 -90.00437560334116,19.02104480586513,0 -90.00366484286772,19.01015362543893,0 -90.00269051005914,19.00451835218613,0 -90.00178202138677,18.99995562947732,0 -90.00011851961216,18.99289852759509,0 -89.99813519716902,18.98608256922913,0 -89.99645337189875,18.98166300262013,0 -89.99485799432699,18.97771432404278,0 -89.99346505465844,18.97338034605313,0 -89.99093454446441,18.96586044273341,0 -89.99073029285293,18.96490022186847,0 -89.99065295362139,18.96198185435701,0 -89.99243452901389,18.95879676385243,0 -89.99557275168631,18.95589056994766,0 -90.00013550739091,18.95244827483075,0 -90.00262362021675,18.95090266372657,0 -90.00786488097054,18.94825505181662,0 -90.01429516008123,18.94613325887587,0 -90.01887865623813,18.94529310095352,0 -90.02168064890841,18.94493034841055,0 -90.02730912038743,18.94433834641741,0 -90.03362165562049,18.94391985240553,0 -90.03981991599328,18.9441621380611,0 -90.04513000581433,18.94458801362727,0 -90.04957350091378,18.94490315508484,0 -90.0525356094124,18.9450122539099,0 -90.05738418815015,18.94487463385259,0 -90.06273495610314,18.94402969858076,0 -90.06895275141233,18.94259818612563,0 -90.0717829102861,18.94107932570359,0 -90.07429310110739,18.93836719020985,0 -90.07599560908793,18.93540613863247,0 -90.07709930875528,18.93209588729791,0 -90.07738530125972,18.92944135160473,0 -90.0772336004579,18.92657377372174,0 -90.07681960224353,18.92435406544644,0 -90.07619624910521,18.92125341254061,0 -90.07588322094428,18.91927235814212,0 -90.0755402228517,18.9187891973517,0 -90.07470782914294,18.91758168931482,0 -90.0739289595171,18.91618392144505,0 -90.07288809675825,18.9137993737619,0 -90.07235268206063,18.9115726248259,0 -90.07101516844021,18.91054823888347,0 -90.0696743415938,18.90971489383551,0 -90.06812446416434,18.90935599050913,0 -90.06522046678937,18.90892789326387,0 -90.06371829253763,18.90871303442028,0 -90.06241268517192,18.9087401500485,0 -90.0605157327109,18.90813681766373,0 -90.05937154205655,18.90754539472023,0 -90.05892824919501,18.90706062225262,0 -90.05839294901237,18.90609664212754,0 -90.05791201482815,18.90489464839931,0 -90.05767865299902,18.90388767756923,0 -90.05775473831574,18.90240786234715,0 -90.057676935264,18.90111670765334,0 -90.05729554121595,18.89996406636753,0 -90.0568622997145,18.89890615276145,0 -90.05619153493411,18.89708007593538,0 -90.05639058274987,18.89717878091593,0 -90.05600753132038,18.89612166215704,0 -90.05505238577432,18.89494551469214,0 -90.05499472580816,18.89376463793556,0 -90.05491275872421,18.89271229228254,0 -90.05459411181971,18.89084402191797,0 -90.05391837589792,18.88930451246297,0 -90.05254937401135,18.88722848187805,0 -90.05113979650011,18.88526812528835,0 -90.05014391985699,18.8838993377703,0 -90.04916420795203,18.88277947754515,0 -90.04898276005721,18.88167777901031,0 -90.04885483616884,18.8803858318437,0 -90.0480863700985,18.87841486698666,0 -90.04750689070764,18.87711574759148,0 -90.04702860245006,18.87577046033097,0 -90.04710975436639,18.874004088702,0 -90.04707465167444,18.8731435879173,0 -90.04733299929765,18.87220041414993,0 -90.04790670019821,18.87148468981313,0 -90.04831644214356,18.87101344885224,0 -90.04839982762684,18.87060797131062,0 -90.04880998412681,18.87011284803599,0 -90.0488977889738,18.86939762127134,0 -90.04851398749263,18.86838826074218,0 -90.0481694843817,18.86800059458481,0 -90.04758333411434,18.86708357002276,0 -90.04711759410081,18.8664551042728,0 -90.04644699206506,18.86606225724797,0 -90.04618528691455,18.86524593190849,0 -90.04554273793683,18.86325307874291,0 -90.04497751397983,18.86257525468108,0 -90.04453813508374,18.86187554185176,0 -90.04430362080114,18.86094021110127,0 -90.04431660006981,18.8601999114301,0 -90.04451521394056,18.85888926619408,0 -90.04484091616615,18.85748508991639,0 -90.04493207097133,18.85657882032842,0 -90.04470218703281,18.85394756519596,0 -90.04464158390505,18.85311054686603,0 -90.04478080766648,18.85232447689459,0 -90.04515748902354,18.85087333248296,0 -90.04552286922549,18.8500669648172,0 -90.04592336436814,18.84868785727168,0 -90.04675777438302,18.84688566127085,0 -90.04745338221392,18.84584565325962,0 -90.0481807469543,18.84442394698555,0 -90.04872751449864,18.8432860218661,0 -90.04868862753105,18.84264044565533,0 -90.0481886458212,18.84110372538034,0 -90.04753275390922,18.83987506828183,0 -90.04717408270228,18.83886611023856,0 -90.04700937775048,18.83824242628468,0 -90.04722130411567,18.83760082802492,0 -90.04710676101713,18.83697793967422,0 -90.04689690867623,18.83606689129636,0 -90.04658715376877,18.83513037109573,0 -90.04612023480837,18.83457355578116,0 -90.04514836987069,18.834199827241,0 -90.04447538241884,18.83395027434709,0 -90.04388474555668,18.83329594182108,0 -90.0430491781898,18.83087005760942,0 -90.04322767030035,18.82927244037875,0 -90.0436770126334,18.82653252871396,0 -90.04442936754512,18.82367798386214,0 -90.04475244869479,18.82213042993106,0 -90.04499768954413,18.82015644488068,0 -90.04544555941418,18.81864430889266,0 -90.04639549040465,18.81768476085871,0 -90.04779524856448,18.81509843219887,0 -90.04833235163591,18.81364502710515,0 -90.04934784090071,18.81065128417848,0 -90.04991650339011,18.80911237520734,0 -90.05063411297169,18.8076618142053,0 -90.05077197314698,18.80666071995141,0 -90.05067548941453,18.80356337373374,0 -90.04988652324606,18.80220363978343,0 -90.04949224440836,18.80064949324041,0 -90.0493286961414,18.79967229642862,0 -90.05028997655346,18.79805359579093,0 -90.05143876704157,18.79603654113284,0 -90.05200584444869,18.7945835858392,0 -90.0523336938907,18.79304085288257,0 -90.05216913126895,18.7921209709852,0 -90.05212242970171,18.79134627649272,0 -90.05234502993832,18.79066183157122,0 -90.05280833755731,18.78998118805404,0 -90.05374507808999,18.78976665994628,0 -90.05434286238315,18.79000541827646,0 -90.05499683737504,18.79047438271159,0 -90.05600941296248,18.79044330305014,0 -90.05893247074181,18.78850194387709,0 -90.06190221369336,18.78617906164624,0 -90.06345120780503,18.78478928530008,0 -90.0664148691628,18.78281020375347,0 -90.06844982835459,18.78116046961014,0 -90.0703269268148,18.77935534854695,0 -90.0712727284598,18.77803246567954,0 -90.07245590767417,18.77690440154136,0 -90.07376535822927,18.77543432030326,0 -90.07475452304237,18.77392098919427,0 -90.07505248066866,18.77293191663086,0 -90.07482300481392,18.77227856940266,0 -90.07435482137051,18.77150682051663,0 -90.07396819036354,18.77065990712897,0 -90.07314030613814,18.76980607913454,0 -90.07298908872907,18.76926861934818,0 -90.0728386645148,18.76802104555615,0 -90.0729346996868,18.76659510726446,0 -90.07298257959604,18.76588416324585,0 -90.07286711202731,18.76350884671434,0 -90.07235831653196,18.76214663781099,0 -90.07158635937894,18.76100060826588,0 -90.07058113194348,18.75918336397036,0 -90.06984974650044,18.75785710583868,0 -90.06885092249745,18.75627975609758,0 -90.06846658979657,18.75560985269875,0 -90.0677282101361,18.75432282017623,0 -90.0674368480838,18.75353854835239,0 -90.06721092589906,18.75287575540686,0 -90.06698203156043,18.75220423866732,0 -90.06664213496883,18.75120706203018,0 -90.0664328084478,18.74997324039848,0 -90.06618701795719,18.74852447824979,0 -90.06650765329771,18.74738289146081,0 -90.06732509920572,18.7463038626105,0 -90.06782116856343,18.74564904139445,0 -90.06886835540341,18.74426671077712,0 -90.06996872006154,18.74312244343731,0 -90.07168505077526,18.7413375855677,0 -90.07298961761472,18.74011584496465,0 -90.07449924086981,18.7382743426381,0 -90.0749857793206,18.7374677801527,0 -90.07605595605561,18.73569365110807,0 -90.07666404897003,18.73451920502344,0 -90.07793906586205,18.73015310617558,0 -90.07824414755449,18.72740725560007,0 -90.07857705442017,18.72484400181033,0 -90.07918134905709,18.72329401588532,0 -90.07978878262358,18.72156061442467,0 -90.08053899575577,18.71992116660284,0 -90.08142804940499,18.71860493558207,0 -90.08443605734223,18.7172299779283,0 -90.08648236045754,18.71579413771565,0 -90.0886154515035,18.71491000698818,0 -90.09036354715565,18.71401986714075,0 -90.09200989261866,18.71344918834169,0 -90.09369964785554,18.71315436183137,0 -90.09548329324251,18.71299857301856,0 -90.09862139615466,18.71245096431018,0 -90.10080095815553,18.71165913327888,0 -90.10216087237234,18.71094632531058,0 -90.10251725692164,18.70980518861517,0 -90.10346592652265,18.70780175576539,0 -90.10426162292373,18.70630047757571,0 -90.10471500027005,18.70511496659093,0 -90.10506276640824,18.70447821533253,0 -90.10589562807475,18.70361962690753,0 -90.10697687653057,18.70230620737787,0 -90.10786329300123,18.70112737083601,0 -90.10859598946001,18.70049655168146,0 -90.10875904646826,18.69939827725565,0 -90.10831058745394,18.69746497372215,0 -90.1076098584992,18.69621577058126,0 -90.10699991755376,18.69528903104127,0 -90.10676556637232,18.69491848346225,0 -90.10672836174393,18.69427578189245,0 -90.10761706707653,18.69295937749732,0 -90.10942619976746,18.69129023276221,0 -90.11133464114481,18.68943913076157,0 -90.11290312228729,18.68776623485141,0 -90.11311968458446,18.68634770938016,0 -90.11299710614038,18.68506156091168,0 -90.11254161431671,18.68354095394549,0 -90.11169810737744,18.68219783650846,0 -90.11128763445964,18.68086138750088,0 -90.11107584013219,18.67916106732874,0 -90.11133351095521,18.67815597459482,0 -90.11183718162931,18.67683360393257,0 -90.11195439223121,18.67559701412222,0 -90.11193192760362,18.67408307475091,0 -90.11207632876952,18.67124157591361,0 -90.11167596774467,18.66930902080379,0 -90.11105830585099,18.66884084724195,0 -90.11028854401604,18.6688289941201,0 -90.10981599546059,18.66831718538747,0 -90.10944822212097,18.6673024592189,0 -90.10957476204507,18.66551561784504,0 -90.11018160581077,18.66378203834309,0 -90.11025147394226,18.66249885330554,0 -90.11089008955439,18.66172895428984,0 -90.11149612467389,18.66004122083812,0 -90.11194695343252,18.65899322748918,0 -90.11225034907856,18.65812643065484,0 -90.11265694075074,18.65684842103131,0 -90.11373313666689,18.65581003751953,0 -90.11491018503612,18.65449799603947,0 -90.11632231920501,18.65351062209495,0 -90.11739847179413,18.65247221134739,0 -90.11757349829475,18.65204406816005,0 -90.1161957870375,18.64824234142243,0 -90.11482543662916,18.64664715153957,0 -90.10852699072872,18.64352311074823,0 -90.10463132031391,18.64104136460604,0 -90.10086481242951,18.63844045662429,0 -90.09749583768739,18.63487693370342,0 -90.09361289910314,18.63166867846219,0 -90.08306227741724,18.62472445090665,0 -90.0762822836649,18.62013899854567,0 -90.0700229849048,18.61483494867884,0 -90.06666551075325,18.61066575763216,0 -90.06483378053629,18.60639924668718,0 -90.06542259461833,18.6016861484383,0 -90.06765344181683,18.5974829649839,0 -90.07076867524027,18.5935356705511,0 -90.07693877362915,18.58915140708031,0 -90.08651962115376,18.58578837710465,0 -90.09785277480275,18.58390486069653,0 -90.10601008626756,18.58209295646312,0 -90.11264393199335,18.58025733468902,0 -90.12043440959442,18.57759151725086,0 -90.12415033111219,18.57558974744443,0 -90.12799920055541,18.57322664991941,0 -90.13072171768613,18.56987759669398,0 -90.13179394040048,18.56650338977136,0 -90.13412534520245,18.56375376592354,0 -90.13811489026608,18.56054491273498,0 -90.14284370044066,18.558679160191,0 -90.14668188715949,18.55692089612414,0 -90.15257701549682,18.55361940931264,0 -90.15429134364692,18.54977032662926,0 -90.15446643684602,18.54686675217347,0 -90.1546314853373,18.54456848651557,0 -90.15556206662313,18.54203957374797,0 -90.15866227389087,18.53881676718707,0 -90.16265478620028,18.53536512088381,0 -90.16396992926441,18.5325997364377,0 -90.16418071451187,18.53055300684489,0 -90.16365202947634,18.52163106673486,0 -90.16357279420613,18.5182777407144,0 -90.16328381575717,18.5129155549878,0 -90.16364283655686,18.50669549951168,0 -90.16577732611276,18.49977524006391,0 -90.16898419783807,18.49296695560243,0 -90.17165649860762,18.48854678747763,0 -90.17737858797059,18.48370628983364,0 -90.18331100964888,18.48040084150703,0 -90.18909549232421,18.47805329093801,0 -90.19198165029023,18.47694718150952,0 -90.19619421464508,18.474106153547,0 -90.19802803006732,18.47154811608123,0 -90.19751732854886,18.46651147029903,0 -90.19398193115913,18.45808438709809,0 -90.19352003128535,18.45693079937291,0 -90.19381270731589,18.45555903745701,0 -90.19509135716338,18.45451722590962,0 -90.19570553262464,18.45369492246384,0 -90.19615160722857,18.4521247423874,0 -90.19622703616427,18.45117978998331,0 -90.19583543975429,18.44939653550068,0 -90.19539356089207,18.44701049370114,0 -90.19540170108044,18.44465977807162,0 -90.19558537086462,18.44259834557648,0 -90.19660943874399,18.4405780066032,0 -90.19799152528992,18.4387062928718,0 -90.199095406111,18.43731782696902,0 -90.2006128822227,18.4345020141191,0 -90.20108747587676,18.43301823627103,0 -90.20186978141437,18.4310802926198,0 -90.20225008740475,18.42985313860175,0 -90.20273438915835,18.42776744876032,0 -90.20270447755405,18.42590352799886,0 -90.20221161473364,18.42480684327383,0 -90.20135251245358,18.42221397449606,0 -90.20128237535896,18.42098017738958,0 -90.20173522915248,18.41898003015051,0 -90.20216267815061,18.41669281652925,0 -90.20292921058382,18.41386588577556,0 -90.2033126966746,18.41243808663409,0 -90.20494854596843,18.4097099495295,0 -90.20560038228192,18.40840076746638,0 -90.20668413042327,18.4063812084785,0 -90.20652297843549,18.40490309870025,0 -90.20602474815999,18.40351965697887,0 -90.20565649261036,18.4015265205321,0 -90.20576246279388,18.39992261296526,0 -90.20586966216682,18.39824227218186,0 -90.20701891319905,18.39650079924852,0 -90.20752825494691,18.39471168891392,0 -90.20759477968434,18.39306897184755,0 -90.20825498401715,18.3918554557216,0 -90.20999661458319,18.39061958740192,0 -90.2120523130223,18.38977056249858,0 -90.21431244599846,18.38865692932826,0 -90.21576212875482,18.38814300849473,0 -90.21744646055059,18.38797654187432,0 -90.21889061080999,18.38780654624918,0 -90.22010132385097,18.3872126419799,0 -90.22194127338824,18.38483130972523,0 -90.22291032971246,18.38182562156679,0 -90.22346437346059,18.37973128719086,0 -90.22444769420657,18.37833128142862,0 -90.22559233239089,18.37685716978388,0 -90.22601034192256,18.37575471308486,0 -90.22639076311968,18.37449880263107,0 -90.22684450888487,18.3736644458062,0 -90.22721819605043,18.37282892043163,0 -90.22760165389995,18.37138191948237,0 -90.22754420408437,18.36996671849217,0 -90.22712774212283,18.3684698337142,0 -90.22711031926677,18.36705521611059,0 -90.22709961392798,18.3652202096823,0 -90.22720470511896,18.36365447255163,0 -90.22734676359013,18.36228040381899,0 -90.22797460231004,18.3605693750775,0 -90.22876191117813,18.35889889031614,0 -90.22974200060732,18.35768991942195,0 -90.23027450262882,18.35693314449279,0 -90.23029645476184,18.35555732195797,0 -90.23024933423837,18.35349242337093,0 -90.2303247158667,18.3512764016486,0 -90.2307541909845,18.34944779042029,0 -90.23106480932015,18.34754099652291,0 -90.23165129954377,18.34590579432311,0 -90.23268104632619,18.34408589740878,0 -90.23357914645101,18.34299037997541,0 -90.23442626413689,18.34258219042976,0 -90.23613204019726,18.34103966510665,0 -90.23772137271044,18.33926607409763,0 -90.23946589190227,18.33780052566998,0 -90.24015593042319,18.33719889767492,0 -90.24081868706095,18.335794115068,0 -90.24077080543205,18.33376741715878,0 -90.2399128550621,18.33234061397894,0 -90.23929198903424,18.33110837480735,0 -90.23862443624877,18.33029594927343,0 -90.23700740734765,18.32878168645113,0 -90.23567477648778,18.32700395230648,0 -90.23447559054078,18.32438716734192,0 -90.23370262517157,18.32265576834619,0 -90.23262535994232,18.31992606734931,0 -90.23241749395976,18.31789705514178,0 -90.23214115210099,18.31514074890181,0 -90.23193511308253,18.31299708422537,0 -90.23196246621204,18.31127729569574,0 -90.23201001568069,18.30828592607178,0 -90.23388577792457,18.30042892929347,0 -90.23524415638445,18.29363951847415,0 -90.23863303834302,18.28496811819896,0 -90.24111429573449,18.2783143030778,0 -90.24469969974544,18.27299039537527,0 -90.24791360586728,18.26742212632234,0 -90.25336050075077,18.26296099789623,0 -90.25765956297768,18.25991674365302,0 -90.26421230671474,18.2566657006758,0 -90.27085996865428,18.25532713333455,0 -90.26804920473275,18.25183200212402,0 -90.26493834107461,18.24923693867929,0 -90.26304419102294,18.24696884944426,0 -90.26155701319094,18.2456328896396,0 -90.26074718343916,18.2444286691633,0 -90.25948158655427,18.24290978957172,0 -90.2571585572644,18.24097900814338,0 -90.25442930453387,18.23937751956139,0 -90.25140292663794,18.23792433088984,0 -90.25064001030218,18.2372207990128,0 -90.24990858547237,18.2361943070933,0 -90.24771015982455,18.23490611052908,0 -90.24424013926163,18.2337827381492,0 -90.24162486189644,18.23225075109574,0 -90.23956782239303,18.23049432690937,0 -90.23747931382842,18.22906083137062,0 -90.2361029193581,18.2276152742212,0 -90.23438069709687,18.22424865443585,0 -90.23292858303869,18.22140716406557,0 -90.23197091182124,18.21827071277272,0 -90.23001922582816,18.21543761339335,0 -90.22818692002544,18.21365334828109,0 -90.22377221730488,18.21277233229261,0 -90.21649631576442,18.2139454901083,0 -90.21187648928651,18.21278102885675,0 -90.20814211614957,18.21083734039617,0 -90.20450425433856,18.20870088157548,0 -90.202381186865,18.20739886308557,0 -90.19666580304846,18.20644336957054,0 -90.19336800638631,18.20649834010167,0 -90.18938110100227,18.20713794388313,0 -90.18409499796306,18.20779905605997,0 -90.17589855466794,18.20783950875205,0 -90.16786735748245,18.20596610540256,0 -90.1626499896298,18.20490579064572,0 -90.15650225402344,18.20214093399562,0 -90.15336128609123,18.1998041269115,0 -90.15093882450739,18.19850639146228,0 -90.14826689133164,18.19651725813419,0 -90.14083763972734,18.19472826323484,0 -90.13801901720883,18.19362791009544,0 -90.13487442757243,18.19026093811701,0 -90.13543863472799,18.18827401422564,0 -90.13555930966272,18.18663828738046,0 -90.13523031437404,18.18500990858206,0 -90.13445166095352,18.18338887361644,0 -90.13376278110995,18.18220394688423,0 -90.13333167400309,18.18045302437345,0 -90.13305105093157,18.1792920001124,0 -90.13246016902482,18.17766024182811,0 -90.13187760539606,18.17526210102237,0 -90.13164903264101,18.17354417064645,0 -90.13167892334356,18.17085132087449,0 -90.13178001945353,18.1664356493943,0 -90.13180226611699,18.16096075026917,0 -90.13154211894812,18.15971148437331,0 -90.13098203463187,18.15744671996734,0 -90.13039109088325,18.15457098673328,0 -90.12999158311258,18.15234181534868,0 -90.12991928213414,18.15052769736333,0 -90.13076102030396,18.14841206742733,0 -90.13296766155452,18.14673470683231,0 -90.13504718280284,18.1455523937358,0 -90.13737506236207,18.14451314254965,0 -90.14005965418831,18.14375275366395,0 -90.1433538805572,18.14355560956583,0 -90.14621126415095,18.14364222158478,0 -90.15009491694777,18.14315819361088,0 -90.15174681827655,18.14288768851576,0 -90.15398456325796,18.14233272472376,0 -90.15495030648952,18.14197380151177,0 -90.15676643804697,18.14094541496861,0 -90.15750369584123,18.14043901633698,0 -90.15957883881261,18.13895520501841,0 -90.16088137239653,18.13797179173623,0 -90.16308476037199,18.13620170594518,0 -90.1656218554282,18.13399064411399,0 -90.16725325744211,18.13248516714274,0 -90.16905004817337,18.13100448167303,0 -90.17102011784655,18.12966362577344,0 -90.1735740898165,18.12801177278988,0 -90.17546114536172,18.12660601123448,0 -90.17711144765315,18.12504550939992,0 -90.17929097469815,18.12289177415062,0 -90.18135463064797,18.1209850540668,0 -90.18311220729436,18.11979378864933,0 -90.18467675220109,18.11883569135711,0 -90.18716492268244,18.11739654730573,0 -90.18954894528007,18.11612869793748,0 -90.19137929736497,18.11529753143334,0 -90.19352678720452,18.11451445608857,0 -90.19573472619952,18.11361314868318,0 -90.19714132092487,18.11278703703685,0 -90.19912098425225,18.11088818711212,0 -90.200769227143,18.10894159696105,0 -90.20251081645118,18.10730252976895,0 -90.20466476020302,18.10557644255731,0 -90.20594712492351,18.10438068857428,0 -90.20703946312199,18.10327207356333,0 -90.20774165764442,18.10251105764713,0 -90.20875162063909,18.10134127371001,0 -90.21030658625253,18.09933137662405,0 -90.21124362699013,18.09804969729134,0 -90.21299578236909,18.09545666674929,0 -90.21389769740573,18.09360644894709,0 -90.21438985657414,18.09132097684735,0 -90.21434826895168,18.08922795070028,0 -90.21421709018371,18.08711722815253,0 -90.21433764428889,18.08452394620663,0 -90.21439172816491,18.08242411960027,0 -90.21414759239944,18.08094921474627,0 -90.21318572981772,18.0793411007521,0 -90.21189018225381,18.07821577316658,0 -90.21039526682613,18.07709024717298,0 -90.20899267691415,18.07581842292837,0 -90.20747293402063,18.07432297289889,0 -90.20611844303669,18.0729680706335,0 -90.20535643903946,18.07220603945798,0 -90.20439808971634,18.07116828527332,0 -90.20382245618713,18.07050655994838,0 -90.20197389693811,18.06839929063186,0 -90.20019400507148,18.06672865780758,0 -90.19849193467148,18.06569705747726,0 -90.19722378361861,18.06524591161079,0 -90.19455944791567,18.06441742614644,0 -90.19227625446672,18.06373557683607,0 -90.19015729597314,18.06305875580009,0 -90.18784455889822,18.06203431632532,0 -90.18608765985391,18.06122286687825,0 -90.18419366601421,18.06032595455352,0 -90.18196783123804,18.05953383252827,0 -90.18091121328537,18.0594769930796,0 -90.17900857937079,18.05947289445843,0 -90.17626898766834,18.05963050501644,0 -90.17343915557947,18.06021692589426,0 -90.17120079223835,18.06058760786566,0 -90.17018707243771,18.06053586796669,0 -90.16883174361543,18.06021935078675,0 -90.16759860451106,18.05977340408326,0 -90.16617686762397,18.05918077952991,0 -90.16397112787462,18.05844104013613,0 -90.16282863838265,18.05802805216259,0 -90.16256391218705,18.05789134038309,0 -90.16191195183482,18.05711254449339,0 -90.16215812572813,18.05592431854832,0 -90.16267590687853,18.05493957724202,0 -90.16344505997047,18.05380660799368,0 -90.16491370894202,18.05251667239366,0 -90.16582845388358,18.05192182934605,0 -90.16762442501957,18.05080049136462,0 -90.169037908287,18.05002026631469,0 -90.17065621814008,18.04923269936228,0 -90.17221545451568,18.04842737608118,0 -90.17476152238225,18.04680797981373,0 -90.17546739014173,18.0461668201357,0 -90.17620256521316,18.04502645447368,0 -90.17660926406653,18.04388265747892,0 -90.17660317349163,18.04271802452021,0 -90.17637544499773,18.04200247328907,0 -90.17583846677566,18.0410944594378,0 -90.17491964157728,18.04010136082449,0 -90.17365632698102,18.03900288056522,0 -90.17235788219529,18.03838048239809,0 -90.17098720201139,18.03766468271525,0 -90.16995559991287,18.03738309266369,0 -90.16896963767849,18.03741438852807,0 -90.16686409951467,18.03760895236099,0 -90.16536652118437,18.03729589202166,0 -90.16394204623298,18.03675281412393,0 -90.16230306714323,18.03592375026593,0 -90.16077436098196,18.03507975630669,0 -90.16005724527467,18.03462312743964,0 -90.15908787313587,18.03356194999741,0 -90.15876873602053,18.03288488754475,0 -90.15854246201575,18.03213170990972,0 -90.15841552724697,18.03111596436849,0 -90.15850185958854,18.03020663393538,0 -90.1587604291791,18.02962051779587,0 -90.15939865333711,18.02878181868047,0 -90.15991513349947,18.02803561880287,0 -90.16026662539477,18.02654109631554,0 -90.16019170127966,18.02449766780062,0 -90.16005737427366,18.02383377532091,0 -90.15941087136909,18.02218879515027,0 -90.15906874582538,18.02132129507554,0 -90.15874871014941,18.01972885585193,0 -90.15873335948865,18.01792453990736,0 -90.15902432242127,18.01721444375696,0 -90.1596494629925,18.01636044900629,0 -90.16066335044954,18.0154833089389,0 -90.16204858655264,18.01481673407,0 -90.16311485773963,18.01457934102514,0 -90.16487479979912,18.01474445963557,0 -90.16612218555188,18.01511503050192,0 -90.16759970279911,18.01580181046386,0 -90.1687782008009,18.01623899278968,0 -90.17048071327824,18.01643814006315,0 -90.17165299694457,18.01628474753919,0 -90.17266005216526,18.0158021614258,0 -90.17359434007723,18.01483588970372,0 -90.17408704527628,18.01372912330607,0 -90.17406180660579,18.01246117043497,0 -90.17349038359454,18.01112237952496,0 -90.17252942009249,18.01007163795445,0 -90.17208407037585,18.00957420638152,0 -90.17150578836279,18.00837684971642,0 -90.17120444009205,18.00706029232707,0 -90.17112762528507,18.00593110100954,0 -90.17114832478183,18.00527128551142,0 -90.17122005262422,18.00459198827468,0 -90.17137165461941,18.00382254561921,0 -90.17188691595081,18.00233550752871,0 -90.17258292580709,18.00115583843562,0 -90.17333472675729,18.0002910393392,0 -90.17459553690398,17.99914831820377,0 -90.17553427494232,17.99839160542661,0 -90.1764018556551,17.99775753523765,0 -90.17694443258539,17.99740420965946,0 -90.17798386710851,17.99683981449633,0 -90.17885432268041,17.99649753588204,0 -90.17983335709798,17.99630588592394,0 -90.18215963667019,17.99623194598537,0 -90.18358374795949,17.99550990072403,0 -90.18443615607816,17.99484475907727,0 -90.18580255812869,17.99343897004292,0 -90.18654003068313,17.99242827855854,0 -90.18731117843747,17.99132722917611,0 -90.1878004270809,17.9904371673842,0 -90.18774096763308,17.98896632362773,0 -90.18643890388985,17.98787201450473,0 -90.18598894927089,17.9869775228135,0 -90.18579374821253,17.98567499027691,0 -90.1859302068997,17.98491286347952,0 -90.18723954472284,17.98367519733567,0 -90.18827193603695,17.98302882249597,0 -90.18919517192312,17.9822139295104,0 -90.19027038383376,17.98115045390043,0 -90.19145552231366,17.98065951871117,0 -90.19204329769789,17.98060608458528,0 -90.19269634954613,17.98182511617839,0 -90.1936190499807,17.98255449546404,0 -90.19499281704918,17.98330679289883,0 -90.19684461543278,17.98367396356398,0 -90.19767337629737,17.98359797337692,0 -90.19939741129633,17.98289444395284,0 -90.2002643992291,17.98210458379232,0 -90.20080084140454,17.98123177992283,0 -90.20105111471996,17.98006680279246,0 -90.20123073526399,17.9787826231177,0 -90.20132339556528,17.97810602583526,0 -90.20135937326859,17.97607151739431,0 -90.20101355154824,17.97424736252767,0 -90.20052090598693,17.97280590876692,0 -90.19989023205717,17.9714447701168,0 -90.19918056379011,17.9703043754629,0 -90.19829516084023,17.96945977269377,0 -90.19749387582161,17.96810859075855,0 -90.19741131109504,17.96663729629721,0 -90.19761162949243,17.96519120768011,0 -90.19804207176952,17.96415619569268,0 -90.19850603385284,17.96344026963009,0 -90.19966569197182,17.96162635760622,0 -90.2000417782377,17.9605314386239,0 -90.20005415317232,17.96000589755744,0 -90.19987900013592,17.95942600608615,0 -90.19981198631261,17.95875356916856,0 -90.19906174010612,17.95811150981956,0 -90.19809143652094,17.95746630321545,0 -90.19674745467408,17.95634891302536,0 -90.19540446609162,17.95498136820817,0 -90.19489657258157,17.95381963542464,0 -90.19463518632313,17.95271707154197,0 -90.19451497378961,17.95106665762439,0 -90.19446275065741,17.94943232718074,0 -90.19406956474198,17.94833623722522,0 -90.19360920883577,17.94783960962134,0 -90.19320741883507,17.94756976853134,0 -90.1927151176471,17.94739156847196,0 -90.19201016171223,17.94732195745816,0 -90.191290391878,17.94753920343369,0 -90.19068846087141,17.94792647918992,0 -90.18986284219363,17.94864226242979,0 -90.189211352577,17.94904945695977,0 -90.18897312531199,17.94940208894854,0 -90.18865181099817,17.94957456232932,0 -90.18782459312956,17.94964547756872,0 -90.18686456635461,17.94954660044427,0 -90.18579477218479,17.94944952060206,0 -90.18482191656832,17.94947026758,0 -90.18371620401943,17.94967340490972,0 -90.18258653034113,17.95033694217273,0 -90.18193452472092,17.95127436723882,0 -90.18128343109503,17.95170541722133,0 -90.18018881116301,17.95189533325571,0 -90.17921708227709,17.95170107149495,0 -90.17807734466608,17.95215922616871,0 -90.17696677809326,17.95313281175083,0 -90.17564288034094,17.95389969720788,0 -90.17383689397033,17.95450249104565,0 -90.1723872499488,17.95493702454024,0 -90.1708830987468,17.95511448065803,0 -90.16972437429345,17.95563022651042,0 -90.16897871616585,17.95635896139098,0 -90.16875923875676,17.95692623466162,0 -90.16848068942105,17.95736284283983,0 -90.16772590519125,17.9577340826472,0 -90.16678028093287,17.95755864825039,0 -90.16560738595913,17.95699841862035,0 -90.16515900993271,17.9561370919775,0 -90.16513967338798,17.95561193423105,0 -90.16539091340449,17.95458555057426,0 -90.16529654470339,17.95354156193037,0 -90.16537582756193,17.95261766057703,0 -90.16577198947206,17.95132139901838,0 -90.16569895907215,17.95002323862015,0 -90.16533875020053,17.94885396538044,0 -90.1656740698985,17.94806506241281,0 -90.1664851444001,17.9470868700318,0 -90.16798639218293,17.94562926241239,0 -90.168853294876,17.94498454335721,0 -90.16944419088806,17.94453540924771,0 -90.17007261489169,17.9439519043824,0 -90.17032490971775,17.94354651439294,0 -90.17048954100201,17.9427030708716,0 -90.17077742224663,17.94149456117424,0 -90.1712987235156,17.94050198101214,0 -90.17207220643355,17.939658144141,0 -90.17314469359117,17.93879031031408,0 -90.17401733897286,17.93847031736142,0 -90.17589711147905,17.93809563288198,0 -90.17676768033985,17.93785569140314,0 -90.17820303351701,17.93727028000314,0 -90.179346006995,17.93684969612114,0 -90.17993100403555,17.93663643691389,0 -90.18120466211587,17.93622864283874,0 -90.1824112604383,17.93604108160535,0 -90.18389326782491,17.93603897009962,0 -90.18545623778402,17.936090005667,0 -90.1865702722496,17.93613053194109,0 -90.1882756154469,17.9362469747632,0 -90.18900703640003,17.93632996099232,0 -90.19052284561604,17.93651580957477,0 -90.19279186714216,17.93664540814804,0 -90.19473824943034,17.93614394138297,0 -90.19585403155443,17.93514637357549,0 -90.19633712908973,17.93385642106732,0 -90.19652981353795,17.93216580507176,0 -90.19643591218632,17.93060725340364,0 -90.19631940260157,17.92924581870538,0 -90.19610763918286,17.92794604300387,0 -90.19582862356336,17.92686789437774,0 -90.19522347224431,17.92523223942929,0 -90.19447916010796,17.92422457276846,0 -90.19356147605326,17.92344998561196,0 -90.1922815900503,17.92266700489734,0 -90.19038165095274,17.92206675315315,0 -90.18853851157654,17.92179550011524,0 -90.18671081272474,17.92145195127482,0 -90.18609059805353,17.92128913187354,0 -90.18406045606835,17.92086874178072,0 -90.18280075533995,17.92074607062385,0 -90.18096356543218,17.92069972335747,0 -90.17857548558585,17.92110185397132,0 -90.17730571107508,17.92153344300311,0 -90.17640142115395,17.9223125478804,0 -90.17613779215019,17.92302629935265,0 -90.17598804517682,17.92431609132647,0 -90.175691518956,17.9250374886822,0 -90.17497534792359,17.92589034603118,0 -90.17412609594729,17.92680190204398,0 -90.17333720291808,17.92734736645246,0 -90.17211233146138,17.92795231696978,0 -90.17110534236751,17.92819326859128,0 -90.16976361225286,17.92843044523021,0 -90.16896220783354,17.92882568348825,0 -90.16836545992099,17.92930358819769,0 -90.16684821319964,17.93079924224566,0 -90.16536595574287,17.93169766307124,0 -90.16448353125691,17.93204889380985,0 -90.1634045537451,17.93230830235565,0 -90.16198456014253,17.93204940011801,0 -90.16085756853407,17.93162333775142,0 -90.16011342041834,17.93131060773545,0 -90.15947142956665,17.93112997030672,0 -90.15885532983407,17.93128330377233,0 -90.15813523246898,17.93176316693509,0 -90.15746908942921,17.93247144992911,0 -90.15745423886858,17.93332200917606,0 -90.15706712402395,17.93430843604521,0 -90.15605755386957,17.93501038345277,0 -90.15435998348455,17.93503330019119,0 -90.15309222640839,17.93443428663767,0 -90.1523959353062,17.93400609960525,0 -90.1516854394802,17.93333928573572,0 -90.15116098418308,17.93246881207146,0 -90.15059848177437,17.93170404946669,0 -90.15017297393892,17.93078419553271,0 -90.15002533727665,17.929773845937,0 -90.15028414008736,17.92771072838492,0 -90.15079846846439,17.92676263809077,0 -90.15156689282691,17.92553158053671,0 -90.1524267082428,17.92482745696191,0 -90.15393830952864,17.92394174882264,0 -90.15534780212631,17.92319787780669,0 -90.15630510923006,17.92263850627644,0 -90.15767154255663,17.92146394825179,0 -90.15854274756461,17.92004322883365,0 -90.15941271078991,17.91879122963677,0 -90.16044840591032,17.91762399259403,0 -90.16094880145387,17.916783373418,0 -90.16110772455103,17.91636133726254,0 -90.16134556814929,17.91482527155071,0 -90.16128149698442,17.91260850124004,0 -90.16122238823743,17.91115755292826,0 -90.16102933825866,17.90965673498142,0 -90.16023513933231,17.9080679206912,0 -90.15900727868326,17.90693291102611,0 -90.15800349211443,17.90636899618697,0 -90.15635613096123,17.90594121238786,0 -90.15511785060485,17.90579536348698,0 -90.15281768761197,17.90557494284213,0 -90.15112459287477,17.9054387165789,0 -90.15008173336111,17.90534245724843,0 -90.14862235092325,17.90529433074925,0 -90.14646078398084,17.90468802511263,0 -90.14552578524517,17.90354193367859,0 -90.14509806956232,17.90237128293777,0 -90.14525895326986,17.90119974782285,0 -90.14593828551287,17.89997095085827,0 -90.14725183381569,17.89900031294614,0 -90.14918293102218,17.89771632071864,0 -90.15030731413816,17.89681077702186,0 -90.15157212548836,17.89567994260055,0 -90.15272032184936,17.89423770077574,0 -90.15322730576821,17.89339366164232,0 -90.15457801846546,17.8920324205147,0 -90.15616991699525,17.89130963844095,0 -90.15766188371256,17.89113715658979,0 -90.15956819841851,17.8915647379095,0 -90.16085899058803,17.89232721376911,0 -90.16177138385527,17.89313404522288,0 -90.16420284666665,17.89406903824704,0 -90.16646860940445,17.89466274675871,0 -90.16869921942867,17.89528321637768,0 -90.17142856299448,17.89593696063748,0 -90.17312988199555,17.89613274848969,0 -90.17474905012578,17.89613268399648,0 -90.17669792806245,17.89527942254619,0 -90.17823442811702,17.89414606364302,0 -90.17885041210732,17.89287487253928,0 -90.17908492861889,17.89147615734493,0 -90.17983408935535,17.88983973757652,0 -90.18020450976938,17.88822861396276,0 -90.18056981830316,17.8863309542372,0 -90.18089454026082,17.88439574195726,0 -90.18145151207847,17.88205546698001,0 -90.18177230619938,17.88031399391414,0 -90.18122933688031,17.87880069575727,0 -90.1802064550432,17.87805073862831,0 -90.17907196791955,17.87744166378719,0 -90.17764757404213,17.87697477966531,0 -90.17529183218444,17.87653934880934,0 -90.17256662513316,17.87556002537191,0 -90.17094255755907,17.87471646067646,0 -90.16978894021022,17.87397912421221,0 -90.16910704073207,17.87335380071919,0 -90.16835173999631,17.87208180707949,0 -90.16791041719125,17.87051909085918,0 -90.16770716739994,17.86893297085956,0 -90.16765338671985,17.86759770004688,0 -90.16785895114421,17.86548573061262,0 -90.16851440927576,17.86302866758355,0 -90.16927607260996,17.86081864858322,0 -90.1703466909613,17.8584455724545,0 -90.17119951112694,17.85707093157377,0 -90.17213107300708,17.85552608680982,0 -90.17273502837713,17.85346690918641,0 -90.17311323924874,17.85116777675589,0 -90.17337583249903,17.84909982393622,0 -90.17328650334586,17.84743886939412,0 -90.17330666836881,17.84587645049638,0 -90.17322547939321,17.84467395833305,0 -90.17314683419141,17.84361473562127,0 -90.1729525802553,17.84278669122106,0 -90.17275883689612,17.84198730025608,0 -90.17249814500705,17.8407877262406,0 -90.17230324849739,17.83931274441573,0 -90.17210511059356,17.83818313679284,0 -90.17204416833847,17.83578953619575,0 -90.17220735049112,17.83411755274587,0 -90.17252672695048,17.83191477792064,0 -90.17293989580011,17.83045262154427,0 -90.17338128738376,17.82962030157968,0 -90.17405698379027,17.82888814446234,0 -90.17585865157875,17.82770353788495,0 -90.1772388276015,17.82685604029892,0 -90.17802710883718,17.82640439177271,0 -90.1800510418598,17.8251717720917,0 -90.18187356514792,17.82369376470642,0 -90.1830486029087,17.82219013326798,0 -90.18397391044817,17.82008898568833,0 -90.18415948907398,17.81797200038751,0 -90.18380832398918,17.81643805793761,0 -90.18265511669883,17.81458594165831,0 -90.1808844473003,17.81297028657331,0 -90.17911621327781,17.81199873228233,0 -90.17785038548375,17.8118218092105,0 -90.1765150801871,17.81238271003864,0 -90.17616896310726,17.81255204091964,0 -90.17440297739515,17.81502537965242,0 -90.17377737735218,17.81673651309684,0 -90.17356166547773,17.81902696886765,0 -90.17323348452413,17.82155245703792,0 -90.17200028492897,17.82313280035145,0 -90.1710543224748,17.82430710433814,0 -90.16973285261189,17.82439912076278,0 -90.16942761447785,17.82303818626936,0 -90.16868670135572,17.82067653753727,0 -90.16874829231035,17.81677836314519,0 -90.16879356975201,17.81391205732305,0 -90.16895219480159,17.81144876789882,0 -90.16869279492737,17.80892208166754,0 -90.16891700053459,17.80759710443021,0 -90.16940443076635,17.80583123847495,0 -90.17077964812292,17.80447155434506,0 -90.17320951911191,17.8030729322315,0 -90.17581285109013,17.80274631343393,0 -90.17866140973172,17.80140064915764,0 -90.18151686684563,17.79909713970966,0 -90.1826697824819,17.7979723952861,0 -90.18249195450845,17.79694345478098,0 -90.1819071844097,17.79546254381828,0 -90.18131429699362,17.79352316739934,0 -90.18143995147315,17.79161031339231,0 -90.18185424998052,17.79022778955302,0 -90.18238953807818,17.78891972906501,0 -90.1839637197066,17.78770940551159,0 -90.1856858695615,17.7858469887495,0 -90.18614965459382,17.78365882540834,0 -90.1852766212224,17.78166669882369,0 -90.18426009134423,17.77967919381332,0 -90.18222158719391,17.77944484798322,0 -90.1796349429239,17.77979263318174,0 -90.17765794728032,17.7807801619927,0 -90.17599454907105,17.78145685168446,0 -90.17438578307444,17.78161442761529,0 -90.1734216083815,17.78122879778158,0 -90.17094647246552,17.77971741775457,0 -90.16950599515738,17.77770220966813,0 -90.16783865756413,17.77589481232921,0 -90.16567180331074,17.77516554456847,0 -90.16412365786098,17.7745424674983,0 -90.16309946214523,17.77406063665307,0 -90.16228039518218,17.77285093527313,0 -90.16182426544124,17.77186466707282,0 -90.16191834614558,17.77041090745129,0 -90.16269625787598,17.7683975309126,0 -90.16369918704866,17.76715908017472,0 -90.16495622370697,17.76631465134214,0 -90.16705666315265,17.76438813710605,0 -90.16916220128827,17.76373650506928,0 -90.17093466005024,17.76246576933868,0 -90.17124582659706,17.76102760837484,0 -90.17085649988607,17.75874091711669,0 -90.16977782672195,17.75694308832773,0 -90.16880829730475,17.75554715786147,0 -90.16858116701212,17.7547697922575,0 -90.16822175766166,17.75354997173515,0 -90.16811008166889,17.75238339509302,0 -90.16821110075409,17.75166811129615,0 -90.16876803348332,17.75050069860519,0 -90.16924334898336,17.74905445342758,0 -90.16906421238789,17.74794142372997,0 -90.16827127845291,17.74712666485284,0 -90.16635554871672,17.74591558430668,0 -90.16375889766262,17.74567089583303,0 -90.16246812642758,17.74597835633809,0 -90.16130387761081,17.74781244469883,0 -90.16075614639719,17.75068755025255,0 -90.16029969616693,17.75308347194679,0 -90.15916849563733,17.75637600845279,0 -90.15667205852694,17.75909206448048,0 -90.15526789059712,17.76084918434948,0 -90.15333158124227,17.76219718447429,0 -90.15042706532125,17.76421914066029,0 -90.14601216435342,17.76713645331441,0 -90.14394978744269,17.768203563738,0 -90.14215110721867,17.76908698047704,0 -90.14042056661829,17.76877502096086,0 -90.13923581028641,17.76801231627334,0 -90.13674484351075,17.7665997894111,0 -90.13520753595085,17.76543054195317,0 -90.13474443199055,17.76444901901744,0 -90.13477616842921,17.7625224857209,0 -90.13390549563374,17.76119880271362,0 -90.13285127182654,17.76078572151377,0 -90.13106435844887,17.76124424997561,0 -90.12906678798954,17.76217964162183,0 -90.12822354045919,17.76237288584753,0 -90.12664245133959,17.76289991555401,0 -90.12493068083585,17.76341212961154,0 -90.12290802288277,17.76320989942327,0 -90.12120394800483,17.76295963291535,0 -90.12013015627211,17.76276951890913,0 -90.11869782588317,17.76240602127574,0 -90.11713125245315,17.76170926250721,0 -90.11570233077219,17.76048939410288,0 -90.11426974952974,17.7581922562543,0 -90.11412270601406,17.75632667816833,0 -90.11442500964363,17.75402102977417,0 -90.11516659866062,17.75283443674913,0 -90.11643645299363,17.75164025177726,0 -90.11787372549304,17.75024030652845,0 -90.11821619890263,17.74928895596537,0 -90.11781005186894,17.74829219068489,0 -90.11732015315495,17.74764072030185,0 -90.11555618152377,17.74478375239033,0 -90.11494176031664,17.74291772363749,0 -90.11277647049492,17.74139478962907,0 -90.11110102823091,17.74069668868561,0 -90.10947246571577,17.74011215374025,0 -90.10820413326064,17.73941567056044,0 -90.10765696090694,17.73890839484424,0 -90.10730882550459,17.73799016829861,0 -90.10743773549268,17.73679379519214,0 -90.10831504839319,17.73563333259996,0 -90.10948808102407,17.73427708580293,0 -90.11071505903475,17.73315884403251,0 -90.11218992544646,17.73278364432129,0 -90.11433547473565,17.73231962560808,0 -90.11623980753308,17.73174476304489,0 -90.11676465934926,17.73096250187161,0 -90.11639095945834,17.730108528442,0 -90.11583537404765,17.72911412454697,0 -90.11554197244527,17.727714261259,0 -90.11565327246268,17.72629400111835,0 -90.11587459967912,17.72516566631696,0 -90.11586775372071,17.72406878971189,0 -90.1157228095105,17.72307831309685,0 -90.11595518508155,17.72195880714175,0 -90.11624529354876,17.72117650588725,0 -90.11645535069555,17.7207774158715,0 -90.11694641881161,17.71994960271304,0 -90.11763245815742,17.71905520267033,0 -90.11835344930792,17.71858039729571,0 -90.12001791402811,17.71834537388965,0 -90.1232273658934,17.71838746309713,0 -90.12490031658589,17.71827466167285,0 -90.12624155024565,17.71800119367377,0 -90.12804996907465,17.71755517452851,0 -90.12984975865892,17.71715123209745,0 -90.13137223874843,17.7157407430303,0 -90.13156397112641,17.71401138313662,0 -90.13124441157234,17.71291335504277,0 -90.13025650340953,17.71066791782884,0 -90.12931098026495,17.70920126280205,0 -90.12874950119691,17.70664485227682,0 -90.12756532876817,17.70446618022222,0 -90.12654226074409,17.70295374840999,0 -90.12531741609347,17.7013012016442,0 -90.12444965988864,17.70012069087842,0 -90.1238825355211,17.6990309391018,0 -90.12213570874867,17.69775480416788,0 -90.1214366874898,17.69606902261353,0 -90.1215014321417,17.69427937956721,0 -90.12304979348164,17.69251202288013,0 -90.12544944868735,17.69129669842402,0 -90.12858571611169,17.69000304769168,0 -90.13046968805043,17.68871867113573,0 -90.13293577294422,17.68651369954018,0 -90.13554989947136,17.68494329846396,0 -90.13707451187203,17.68377243717648,0 -90.1384347636216,17.68275633965388,0 -90.13965089062179,17.68147804929935,0 -90.14000244557542,17.67968384428087,0 -90.13929193912568,17.67758076717265,0 -90.13855090182327,17.67599225178234,0 -90.13783688135847,17.6746001752927,0 -90.13707070029979,17.67340177029478,0 -90.13651516229653,17.67171375752191,0 -90.13587432392787,17.67062330050278,0 -90.13529189946465,17.66916874744658,0 -90.13482305804975,17.66793422838053,0 -90.13332932999097,17.66731596344324,0 -90.13194158655766,17.66729219954591,0 -90.13052057821483,17.6682903632229,0 -90.12947670286486,17.66900401420042,0 -90.12777852240298,17.67073532221169,0 -90.12561122615494,17.67220295572905,0 -90.12376622410517,17.67213672135323,0 -90.12156587924407,17.67169392614205,0 -90.11999144505199,17.67101715417858,0 -90.11835824820649,17.67036877605007,0 -90.11751839994287,17.66988861450782,0 -90.1159034474239,17.66883499134091,0 -90.11467421399914,17.668180702999,0 -90.11275905290691,17.66714387763676,0 -90.11079311567761,17.66594586431853,0 -90.1091378019072,17.66477254154843,0 -90.10762793081868,17.66359944911031,0 -90.10665019869822,17.6617994959177,0 -90.1068141965424,17.65974264709656,0 -90.10763566244881,17.65824870045197,0 -90.10955636924827,17.6569284832636,0 -90.11173352082162,17.65603415723056,0 -90.11393334409743,17.65575206507361,0 -90.11584325801137,17.65477328647528,0 -90.11730400081177,17.6527914623968,0 -90.11843357878207,17.6504607010683,0 -90.11732794950957,17.64839595562112,0 -90.11564972395531,17.64634609266167,0 -90.11382389474849,17.64408503183102,0 -90.11317008187881,17.64333367082596,0 -90.11197185110623,17.64117135221895,0 -90.11204357126874,17.6395459250226,0 -90.1123137794211,17.63792150271513,0 -90.11408071516458,17.63636483695644,0 -90.11612389107428,17.63574919475202,0 -90.11759300102102,17.63436019546771,0 -90.11925130035323,17.63188165885588,0 -90.11903181512363,17.63001496548776,0 -90.11778147294672,17.62916583507713,0 -90.11623976244842,17.62863921194563,0 -90.11474523079418,17.62748761144012,0 -90.11402685624748,17.62569312952301,0 -90.11336027470649,17.624012480927,0 -90.1129442197179,17.6224138650148,0 -90.11270993842155,17.62095569783859,0 -90.11250111977577,17.61923915138046,0 -90.11287140798763,17.61817273709486,0 -90.11348016502016,17.61725155956832,0 -90.1143806023271,17.61542134273359,0 -90.1144646778784,17.61347534787706,0 -90.11448436471733,17.61203036823096,0 -90.11376102081726,17.61079203749093,0 -90.11315206376632,17.6101423747558,0 -90.11210126809884,17.60987231248278,0 -90.11103287660256,17.61031912408174,0 -90.10981162829125,17.61056769130442,0 -90.10825577622678,17.6104775535825,0 -90.1068042418795,17.60949717057824,0 -90.10527971687311,17.60774398909093,0 -90.10483930343423,17.60646102882699,0 -90.10465557771616,17.60445742204662,0 -90.10502344815035,17.60324773597902,0 -90.10563036422599,17.60203428851783,0 -90.1066085688951,17.60104842129385,0 -90.10753967410676,17.60014995131296,0 -90.10836667062269,17.59899036259739,0 -90.10874586051841,17.59786171108122,0 -90.10891663559913,17.59670834399519,0 -90.10916227465937,17.59580233529736,0 -90.10930417036201,17.59410268970701,0 -90.10878369203354,17.59279711029987,0 -90.10720153269048,17.5920337474913,0 -90.10479732597429,17.59102818442997,0 -90.10269271480111,17.59029688085807,0 -90.10053455419217,17.58992947512211,0 -90.09789046191588,17.58950345040964,0 -90.09624939625309,17.5886119226133,0 -90.09509012448272,17.58730130494382,0 -90.09280203627699,17.58554723419302,0 -90.09093245474261,17.58417508805083,0 -90.08942033343145,17.58312859575453,0 -90.0872018896824,17.58209650091593,0 -90.08481294137317,17.58070778193472,0 -90.08310515701652,17.57963250072565,0 -90.08227791137365,17.57867310842037,0 -90.08185605248524,17.57770738944398,0 -90.08142431374552,17.57615844328157,0 -90.08133039363018,17.57460422842536,0 -90.08155561545094,17.57194309823587,0 -90.08144633170764,17.56948164246582,0 -90.08100804210073,17.56754387321584,0 -90.08043793992735,17.56580261516861,0 -90.0793883644231,17.56367990028486,0 -90.07828551085926,17.56240066772882,0 -90.07685584495317,17.56177471397799,0 -90.07536629655074,17.56160342195826,0 -90.07260738240016,17.5622945097594,0 -90.06911841727408,17.5637747410862,0 -90.06643791429977,17.56511274087604,0 -90.06260557519586,17.56627409147793,0 -90.05951307228194,17.56722946365377,0 -90.05620369220453,17.56734546804807,0 -90.05315366587753,17.56680919839162,0 -90.05023333857915,17.56594677035728,0 -90.04763997924712,17.56443103894797,0 -90.0454422566998,17.56232577850072,0 -90.04426989275485,17.56091774736883,0 -90.04285497436567,17.55891844930553,0 -90.04064200134715,17.55742154015657,0 -90.03814615101038,17.55603457861196,0 -90.03691927525472,17.55547490867221,0 -90.03392772305803,17.55447211459427,0 -90.03176202031617,17.55416819643867,0 -90.02885305565295,17.55383032113869,0 -90.02629157307854,17.55307006627647,0 -90.02397523076941,17.55210197713598,0 -90.02100337405594,17.55036135478056,0 -90.0189698102887,17.54870351006637,0 -90.01685622807307,17.54643599626085,0 -90.01577867153385,17.54494903988299,0 -90.01443409069616,17.54261966945704,0 -90.01382003003528,17.54125564081336,0 -90.01335099209604,17.53980622712034,0 -90.0131125365281,17.53820400467814,0 -90.01315381179542,17.53492089743835,0 -90.01362276983099,17.53317174583755,0 -90.01453911071846,17.5313661514533,0 -90.01575296856622,17.52948435992961,0 -90.01655231630176,17.52813442598774,0 -90.01729120079278,17.5276454012406,0 -90.01860459140335,17.52726706439127,0 -90.02094055338031,17.52699257231717,0 -90.023346567228,17.5264861419586,0 -90.02533247536984,17.52456829331414,0 -90.02569145141615,17.52219307584991,0 -90.02549665354078,17.5200556427486,0 -90.02409418148201,17.51871574763398,0 -90.02228427017407,17.51767314881634,0 -90.01946073513656,17.51731636728354,0 -90.01745678309499,17.51658244866958,0 -90.01532207383705,17.5154682778202,0 -90.01397680478652,17.51391208280103,0 -90.01378368524246,17.51126337285989,0 -90.01434754063042,17.50922426206468,0 -90.01464705966103,17.50776249832586,0 -90.0154487143388,17.50655587577079,0 -90.0168184851894,17.50507783510162,0 -90.01816373939216,17.50362404954735,0 -90.01931972858611,17.50277035411777,0 -90.0199297442912,17.50141189305521,0 -90.01941902399888,17.49943213434176,0 -90.01684174084745,17.49898066584098,0 -90.014402656914,17.49958486364105,0 -90.01026488003338,17.4998770252458,0 -90.00827122178296,17.49975437862498,0 -90.00444193801977,17.4994301862149,0 -90.00226238818675,17.49865608005788,0 -90.00072809870115,17.49795744727398,0 -89.99976270109457,17.49677759694691,0 -89.99981576233149,17.49520529779271,0 -89.99982946800762,17.493007303878,0 -90.00035035238547,17.49137497877579,0 -90.00101215280617,17.4899521612143,0 -90.002477749371,17.48752057486307,0 -90.00502916778616,17.48523641008263,0 -90.00783567744774,17.48333057836043,0 -90.00979597643229,17.48143754307982,0 -90.00952116902789,17.47986504527153,0 -90.00753995968437,17.47745839583927,0 -90.00457042587037,17.47549667215126,0 -90.00009768783487,17.47504318145367,0 -89.99707093471655,17.47407980017328,0 -89.99470863801454,17.47283114970505,0 -89.99257927442081,17.47121202039051,0 -89.99120169009582,17.4688018031552,0 -89.99074619198481,17.46724917325979,0 -89.99072733371405,17.46444613278957,0 -89.99100715197237,17.46207211317644,0 -89.99180522807042,17.45939161360601,0 -89.99259328070025,17.45745164856472,0 -89.99329351607672,17.45582454005979,0 -89.99424942417063,17.45400669036318,0 -89.99527661016285,17.45204478286256,0 -89.99551752907226,17.4492432579039,0 -89.99467388199521,17.4473295409412,0 -89.99360187243771,17.44606139565578,0 -89.99071468015504,17.44563163832394,0 -89.98887770153188,17.44570221863394,0 -89.98764952187794,17.44608708556682,0 -89.98637378024351,17.44648283385033,0 -89.98523065492124,17.44815287538923,0 -89.98419398109924,17.4490955975701,0 -89.98287906083593,17.44977301677044,0 -89.98105688468803,17.45002597483905,0 -89.97927112687863,17.45021972469912,0 -89.97771170190028,17.45014316169854,0 -89.97668399463477,17.44976286961001,0 -89.97515018617115,17.44784917959907,0 -89.97421703260542,17.44583079037335,0 -89.97344676044193,17.44393972616876,0 -89.97296556410231,17.44237455291512,0 -89.97256512451172,17.44029193733585,0 -89.97248339464117,17.43865784665864,0 -89.97269297552351,17.4369548498573,0 -89.97320727096951,17.43522421133273,0 -89.97402767263941,17.43363524345102,0 -89.97539776451931,17.43218139552817,0 -89.97745828929493,17.4303349836188,0 -89.97877546673614,17.42869079464587,0 -89.97984071806658,17.42685925473522,0 -89.9805576337059,17.42503292597475,0 -89.98139975969468,17.4217235764656,0 -89.98145350001475,17.41890381747986,0 -89.98137426386977,17.41708940523505,0 -89.98135719908932,17.41603852468863,0 -89.98107739265762,17.41413155501006,0 -89.98073776047305,17.41160435254864,0 -89.98016564290228,17.41008398293012,0 -89.97949480125691,17.40861286516851,0 -89.97877809000424,17.40738132421249,0 -89.97651899845528,17.40617281842074,0 -89.97395367569128,17.40449105972191,0 -89.9711963329032,17.40324213707653,0 -89.96865424373938,17.40299333327949,0 -89.96597445951885,17.40230889967485,0 -89.96468667266255,17.40075895890541,0 -89.96432529885628,17.39995207949424,0 -89.96385286794251,17.39843015587903,0 -89.96337890662231,17.39681269340279,0 -89.96245718565399,17.39520188029769,0 -89.96169320242088,17.39411429479759,0 -89.96018372620046,17.393099992651,0 -89.95860045538971,17.39268008825742,0 -89.95741434294646,17.39220076847072,0 -89.95692323575338,17.39186403454993,0 -89.95643591253574,17.39126732050188,0 -89.95607055015469,17.39033242696581,0 -89.95574106217957,17.38915236747461,0 -89.95537361147534,17.38794887096532,0 -89.95461123763168,17.38695678387076,0 -89.95376288648535,17.38649389704285,0 -89.95204727776829,17.38562473395147,0 -89.94947893132287,17.3844185990944,0 -89.94679891477028,17.38292794873254,0 -89.94432885822069,17.38148357764844,0 -89.94194772846366,17.37967089059658,0 -89.94085755746306,17.37860143127476,0 -89.93879840222007,17.37658286552045,0 -89.93705466134909,17.37530787129302,0 -89.93523411704096,17.37435783260322,0 -89.93305838137721,17.37328259698312,0 -89.93017565947518,17.37108261197388,0 -89.9284628414904,17.36907991003894,0 -89.92668735889484,17.36638619741551,0 -89.92575133146461,17.3671369393813,0 -89.92436108589158,17.36823620022393,0 -89.92226484116223,17.36978776589368,0 -89.92034332349363,17.37111890617808,0 -89.91912865708274,17.37192575407109,0 -89.91790203267583,17.37271914207379,0 -89.91608528438078,17.37386403413502,0 -89.9147873821682,17.37466577411807,0 -89.91290707553183,17.3758148395866,0 -89.91165886830765,17.37657604955027,0 -89.90951429721343,17.37789465740305,0 -89.90781205880795,17.37898747358356,0 -89.90592309266643,17.38022296452591,0 -89.90423571859665,17.38131111117654,0 -89.90211815419525,17.38260685885665,0 -89.90049408584608,17.383515209994,0 -89.89880956592883,17.3846473373332,0 -89.89797345590972,17.3853927398244,0 -89.89727121011443,17.38599199772079,0 -89.89665418173165,17.38651852993322,0 -89.89576865119093,17.38724904266968,0 -89.89528027792892,17.38764578971031,0 -89.89434207089495,17.38839961374266,0 -89.89260225486655,17.38978565302904,0 -89.89191395212707,17.39033615533746,0 -89.89121081856591,17.39090332298339,0 -89.88988306245304,17.39199662750391,0 -89.88862807253649,17.39307150285831,0 -89.88805424662119,17.39358167867019,0 -89.88739107668006,17.39418979547686,0 -89.88646584529322,17.39507872228522,0 -89.88534335638261,17.39623862901304,0 -89.88433178518066,17.39738646011533,0 -89.88339500309888,17.39856730397486,0 -89.88241528552237,17.399927643668,0 -89.88166357656482,17.40105158691339,0 -89.88089876573108,17.40225804941533,0 -89.88007327971708,17.40361293989338,0 -89.87901418599297,17.4053838756523,0 -89.87810491094778,17.40688119604893,0 -89.87717202110881,17.40834843220494,0 -89.87596953551525,17.41009031938596,0 -89.87499396068162,17.41182717860057,0 -89.87441421252959,17.41298163401648,0 -89.87381399659344,17.41426292811477,0 -89.87325048196402,17.41564705338234,0 -89.87278328526881,17.4170825386318,0 -89.87231175003721,17.41888608921141,0 -89.87184062801181,17.42083582854223,0 -89.8714509741522,17.42241958029693,0 -89.87111605121679,17.42368934679616,0 -89.87079492470266,17.42487857345203,0 -89.87032109617975,17.42670556910364,0 -89.86992695427915,17.42825819936759,0 -89.86962407056976,17.42945131418913,0 -89.86926840577399,17.43081699475141,0 -89.8689027111634,17.43216043619358,0 -89.86855123902106,17.43337952732195,0 -89.86807975550141,17.4348978126867,0 -89.86771544916802,17.43598347534879,0 -89.86720601458842,17.43738832500879,0 -89.86680208412076,17.43842106387382,0 -89.86620954781536,17.43973540190895,0 -89.86544510748637,17.44119457278524,0 -89.86498562748895,17.44200698105725,0 -89.86467333642416,17.44253246678254,0 -89.86418708483401,17.44331146622805,0 -89.86373130256884,17.44400424168625,0 -89.86310156268001,17.44491576277418,0 -89.86210335985623,17.44629492047966,0 -89.86089617691968,17.44792799553788,0 -89.86039305516375,17.44861164531911,0 -89.85946806306413,17.44988424432616,0 -89.85879929841023,17.45076963277956,0 -89.85802035993021,17.45168030516514,0 -89.85715529676231,17.45253777487717,0 -89.85626369556084,17.45328736748116,0 -89.85495331966851,17.4542904477813,0 -89.85415008402762,17.45492298175322,0 -89.85333255419506,17.45561074651501,0 -89.85270541995632,17.45617336122914,0 -89.85142591169567,17.45741481745204,0 -89.85046792526511,17.45838452249491,0 -89.84961075473636,17.45918008704834,0 -89.84851473333106,17.46014973570515,0 -89.84770933238451,17.46082519024641,0 -89.84692843260788,17.46145172256863,0 -89.84556113310252,17.46275150962318,0 -89.84186447148204,17.46711180803551,0 -89.84132372270324,17.46792748148222,0 -89.84073354733169,17.46876588302733,0 -89.84009128086768,17.46963084739082,0 -89.83963183152531,17.47022543797299,0 -89.83862807465326,17.47147035246297,0 -89.8381779529611,17.47200949023084,0 -89.83770125133061,17.4725702890198,0 -89.83664532248719,17.4737835381038,0 -89.83560780407664,17.47494910514536,0 -89.83448246347994,17.47619848597168,0 -89.83379465408842,17.47696209582635,0 -89.83313565927762,17.47769707819559,0 -89.83248740248663,17.47842740482964,0 -89.83124188639269,17.47983926862276,0 -89.83012950282232,17.48102535137633,0 -89.82886267756437,17.4823039104262,0 -89.82849245813213,17.48266699521656,0 -89.82724458319095,17.48386667325183,0 -89.82642436603453,17.48464167947167,0 -89.82453265087329,17.48641836739269,0 -89.82364581789281,17.48725896857884,0 -89.82219125481365,17.48867104234887,0 -89.821297213756,17.48957585853868,0 -89.82002514256418,17.4909205376001,0 -89.8184591729555,17.49264405224562,0 -89.81784352085657,17.49333414216843,0 -89.81719368590063,17.49406543297909,0 -89.81634412787646,17.49502146820923,0 -89.81555922727767,17.4958980233808,0 -89.8147814393208,17.49675482035409,0 -89.81407193992032,17.49752183491604,0 -89.81268235206994,17.49900301032744,0 -89.81127757604655,17.50049038066134,0 -89.80985729552806,17.50198427991975,0 -89.80842116307298,17.50348507260172,0 -89.80696885335976,17.50499309808385,0 -89.8054999259971,17.50650881301782,0 -89.80401395812778,17.50803265267867,0 -89.8032447871489,17.50881664817303,0 -89.80212527540199,17.50995871916162,0 -89.8008567150803,17.5112809422593,0 -89.80003026239764,17.51215746365577,0 -89.79888820239218,17.51337603522026,0 -89.79803992809953,17.51428112239251,0 -89.79701197873841,17.51536572415556,0 -89.79600630623433,17.51640604864391,0 -89.79553789464981,17.5168811520664,0 -89.7945065861924,17.51790117036346,0 -89.79312376144887,17.51920252625219,0 -89.79205832224098,17.52014570966656,0 -89.79127363676619,17.5208043491627,0 -89.79038182569114,17.52152102308963,0 -89.78917472050104,17.52252584668192,0 -89.78871665520782,17.52291934014213,0 -89.78767835617799,17.52382695027674,0 -89.7866387439021,17.52474396695178,0 -89.78615057707607,17.52517456138053,0 -89.78567214143925,17.52559274066245,0 -89.78474104290852,17.52639268296989,0 -89.7838220160547,17.52715610696167,0 -89.78338913775823,17.52750418552996,0 -89.78260420398914,17.52811319525957,0 -89.78234976318149,17.52830391491464,0 -89.7820981147771,17.5284891032069,0 -89.78160215114112,17.5288436443304,0 -89.78039195016214,17.52964669996807,0 -89.77944366059675,17.5302103892651,0 -89.77897383124419,17.53047755021247,0 -89.77798627624955,17.53105506725502,0 -89.77745580608486,17.53137288629267,0 -89.7769589608192,17.53167440839751,0 -89.77641185601684,17.53200979362226,0 -89.77443010637266,17.53323656319679,0 -89.77276625748945,17.5342499531925,0 -89.77108915839632,17.53522163173453,0 -89.76980866289189,17.5359135706001,0 -89.76857680277693,17.53652999595669,0 -89.76643955958562,17.53755648041885,0 -89.76401801456177,17.53873098405415,0 -89.76258955306922,17.53943374085351,0 -89.75949923018071,17.54099583965857,0 -89.7575284035337,17.54204340076899,0 -89.75659184878538,17.54256470276272,0 -89.75481272392706,17.54360424877923,0 -89.75317376721749,17.54463096888249,0 -89.75204320900913,17.54538840715587,0 -89.75035615678587,17.54662040059402,0 -89.74866682711927,17.54804089867618,0 -89.74774660044297,17.54895020097532,0 -89.74678978127368,17.5501195693072,0 -89.74575406435403,17.55170896911373,0 -89.74496842548,17.553729825643,0 -89.74484407040049,17.5550098781424,0 -89.74459811383052,17.55678132486843,0 -89.74460157183799,17.55859385063742,0 -89.74459145821896,17.56013303516202,0 -89.74451473363266,17.56210480312612,0 -89.74428189252589,17.56402250962952,0 -89.74371387637262,17.56614649396865,0 -89.7427270675696,17.56840156971894,0 -89.74222976547594,17.56961143731373,0 -89.74167512708844,17.57112193999443,0 -89.74042393996368,17.573791244466,0 -89.73972425201983,17.57513357569905,0 -89.73897439381133,17.57649547736601,0 -89.73824049704899,17.57775504743238,0 -89.73720846743254,17.57936289943284,0 -89.73629456063357,17.58060197365543,0 -89.73552600397259,17.58164214194365,0 -89.73469481930455,17.58271412593998,0 -89.73379882226143,17.5838207902644,0 -89.73249439682347,17.58536135631121,0 -89.73148872897993,17.58650458198981,0 -89.73043464313746,17.58767069948526,0 -89.72927878896871,17.5889201126828,0 -89.72856476521267,17.58968019782627,0 -89.7270183418056,17.59130598506702,0 -89.7253242190976,17.59307515861404,0 -89.72413989270149,17.59432237131836,0 -89.7231332518753,17.59540512667957,0 -89.72242656184198,17.59618931034253,0 -89.72109592228425,17.59778433737047,0 -89.72029839678498,17.59879788273263,0 -89.7190253850209,17.60044306677814,0 -89.7177049408901,17.60220842791042,0 -89.71632828093276,17.60408782678966,0 -89.71454395073191,17.60654044627685,0 -89.71354386968494,17.60790470550375,0 -89.71251372758752,17.60929022885716,0 -89.71157710431375,17.61052510394642,0 -89.71053289504329,17.61186616077005,0 -89.70905940941104,17.61368054812393,0 -89.70811776237568,17.61478481942006,0 -89.70708630969916,17.61608962582658,0 -89.70597872752545,17.61749049244525,0 -89.70489658488333,17.6186988591776,0 -89.70329374188755,17.62018035914934,0 -89.70195492009711,17.62113002232508,0 -89.70074116804821,17.62176681634535,0 -89.69909901872327,17.62230036526864,0 -89.69732099477899,17.62259889339709,0 -89.6960205871689,17.62268126108608,0 -89.69433082209584,17.62246209444477,0 -89.68838616969833,17.66151995896452,0 -89.68472676502161,17.67832535285732,0 -89.68086449459038,17.68590507191472,0 -89.67794141801154,17.68877890788016,0 -89.67214208495379,17.69521501240614,0 -89.66494828072811,17.70265891666829,0 -89.66095320135629,17.70849470154075,0 -89.65876383157575,17.71046354962476,0 -89.6530407415252,17.71271603801996,0 -89.6450617035608,17.71407003516405,0 -89.63670999742422,17.7161624100056,0 -89.63116376802185,17.71853185038742,0 -89.62567878601938,17.72283576009081,0 -89.61756938581206,17.73092746286455,0 -89.61166975278442,17.735667559443,0 -89.60298713302866,17.74060130839255,0 -89.59473486152122,17.74322242866869,0 -89.5849341215694,17.74670300948742,0 -89.5769275612344,17.74921722803101,0 -89.56977493833985,17.75183835038546,0 -89.56635008931403,17.7550021721372,0 -89.56025888845207,17.76074590296779,0 -89.55430102944838,17.76601412960589,0 -89.55150458112979,17.77170877644865,0 -89.5493745947882,17.77671464807595,0 -89.54773733498389,17.78333072388111,0 -89.54791534304549,17.78703523175002,0 -89.54882666939251,17.78965738707641,0 -89.5505158168221,17.7920369709942,0 -89.55499027939237,17.79504037858626,0 -89.55860246026583,17.797738754573,0 -89.56035161750341,17.80011934032149,0 -89.55945835459478,17.80252187515677,0 -89.55700841304879,17.80677710879182,0 -89.55297059938415,17.80933268557393,0 -89.54878278554169,17.81319889614095,0 -89.54685386830148,17.8162691606999,0 -89.54415816519661,17.82080953305007,0 -89.54244467000282,17.8227850794487,0 -89.53489369362994,17.8233962212348,0 -89.52575331637061,17.8226606413711,0 -89.51873882383599,17.82030058080077,0 -89.52087992931746,17.81867358948841,0 -89.52346472981225,17.81394378899031,0 -89.5257816635516,17.81016433848831,0 -89.52688949175806,17.80445300645296,0 -89.5265873771605,17.80074634211154,0 -89.52415792919503,17.79747944137285,0 -89.52227088869837,17.79195364703922,0 -89.52144942175524,17.78544705281833,0 -89.52126033513974,17.77976998350364,0 -89.52095260699008,17.77712824316752,0 -89.51936486538089,17.77470890899184,0 -89.51935392193431,17.77434768095972,0 -89.48141132002654,17.74320371600655,0 -89.44867640428316,17.71632125590943,0 -89.41541677761104,17.68896227121228,0 -89.4154235214292,17.68908017073259,0 -89.41537930481374,17.68899791062207,0 -89.41414276070977,17.69017394231586,0 -89.41271548520217,17.69153133912625,0 -89.41132852435094,17.69285036167971,0 -89.40913543400976,17.69499496671055,0 -89.4079988208572,17.6959102908446,0 -89.40561995676498,17.69782595267736,0 -89.4043807889542,17.69882380422983,0 -89.4022318625159,17.70039775071086,0 -89.40029224068695,17.70181834674966,0 -89.39830349037436,17.70327487697885,0 -89.39715084018499,17.70411903807879,0 -89.39583753104037,17.70508084035977,0 -89.39461302636937,17.70590907750444,0 -89.39247188582299,17.7069923631989,0 -89.39136569209889,17.70755201383857,0 -89.39032530634282,17.70807836097821,0 -89.38888614791418,17.70866968996447,0 -89.38752036234852,17.70969512261949,0 -89.38580496478031,17.71076185769121,0 -89.38428877233261,17.7118322448416,0 -89.3833165994824,17.7131036563195,0 -89.38218349379027,17.71494512669932,0 -89.38171127381743,17.71613023782116,0 -89.38109729368428,17.71693070993324,0 -89.38023331206716,17.71777431913505,0 -89.37917872527703,17.71818463135034,0 -89.37826780006577,17.71888410504466,0 -89.37780321815575,17.71968732095009,0 -89.37695349634826,17.72229801793784,0 -89.37654501680476,17.72403739843735,0 -89.37609761283409,17.73239659733228,0 -89.37487109857295,17.7378749973894,0 -89.37377617330611,17.74473107833645,0 -89.37261681379948,17.75082190710707,0 -89.37254439925553,17.75441153543565,0 -89.37355861599374,17.75947296145112,0 -89.37530105546192,17.76401305105794,0 -89.37652830534604,17.77037729064515,0 -89.37591482368603,17.77311646422807,0 -89.37514342313037,17.77577630251581,0 -89.37270100013076,17.77825234481041,0 -89.37052082765705,17.77958716209627,0 -89.36823000150245,17.78244795817746,0 -89.36635780330782,17.78432325561084,0 -89.3640823199183,17.78642023788918,0 -89.36244610390978,17.78845267752253,0 -89.36167595176123,17.79103603724791,0 -89.35802859773283,17.79784433203098,0 -89.35489812123176,17.80275210237722,0 -89.35009159217969,17.80770488079552,0 -89.34926941030858,17.80891194230023,0 -89.34786887153166,17.81110140451728,0 -89.34481419952729,17.8122666748085,0 -89.34041655452492,17.81279551588079,0 -89.33827320369579,17.81229692825956,0 -89.3347838424372,17.81131465500095,0 -89.33075207060098,17.80955813021021,0 -89.32758643225563,17.80835262391127,0 -89.3242441621764,17.80798414869945,0 -89.31841471714411,17.80833274663508,0 -89.30929922267325,17.80945948275509,0 -89.29806980547008,17.81253206059716,0 -89.29049490796898,17.81628457796069,0 -89.28750542683827,17.81813768479411,0 -89.28516005400029,17.8196974062479,0 -89.28117724188442,17.82328861578696,0 -89.27890354584822,17.82523159027594,0 -89.27766312850595,17.82734703793195,0 -89.27699033366748,17.8290149259142,0 -89.27630640048939,17.83121737223504,0 -89.27505318140288,17.83394371728848,0 -89.27331514440476,17.83696636895464,0 -89.27191827005993,17.83892597150663,0 -89.26865555929996,17.84237778046681,0 -89.26583925509706,17.84354619353691,0 -89.2634471405743,17.84350036177832,0 -89.26146648934993,17.84285122810422,0 -89.25938215976208,17.84334601618837,0 -89.25847707437499,17.84408338983899,0 -89.25805601697472,17.84514484058217,0 -89.2575408292613,17.84689203826398,0 -89.25746249137984,17.85063389334509,0 -89.25832344224304,17.85523413195641,0 -89.26017331363124,17.85832545578417,0 -89.26359909036063,17.8585439788337,0 -89.2671269692554,17.85769485883599,0 -89.27121940681866,17.85655089020553,0 -89.27491945841818,17.85509374000279,0 -89.27809646982827,17.85576562242385,0 -89.27935011038444,17.856859117471,0 -89.28219390161753,17.85821214798814,0 -89.28507585229458,17.85773234343849,0 -89.28762453382789,17.85793371825815,0 -89.29015261323097,17.85912783383313,0 -89.29171108375535,17.86091464672809,0 -89.29309265390749,17.86353845854647,0 -89.29376284930183,17.86584313988264,0 -89.29394028619738,17.86882602234451,0 -89.2929948425471,17.87209311895584,0 -89.29107802504882,17.87602927565738,0 -89.29057040589672,17.87749020498146,0 -89.29426022370835,17.87420967734608,0 -89.29873498432025,17.87144139096423,0 -89.31405760355383,17.86351917686178,0 -89.32271337016041,17.8596718028747,0 -89.33053604983066,17.85752729785482,0 -89.3370997420128,17.85841481039524,0 -89.34319834598922,17.86254042731213,0 -89.34667005957931,17.86833566660498,0 -89.35057731629716,17.87401264418073,0 -89.35711887188467,17.8713774387762,0 -89.36055918515744,17.86895870118343,0 -89.36670413008136,17.86105116724806,0 -89.37243424183904,17.85389965664036,0 -89.37694442514662,17.8478712830474,0 -89.3831945310699,17.8445491706338,0 -89.39161437304345,17.84241304793132,0 -89.40302846898416,17.84014076535118,0 -89.4128321245385,17.83860221065554,0 -89.41858713128306,17.84004508875066,0 -89.42126756219099,17.84563376885224,0 -89.4215898927344,17.84946001164109,0 -89.4237029028878,17.8535101392975,0 -89.43358860760409,17.85789369656083,0 -89.44010784955849,17.86106922086071,0 -89.44824159268977,17.86331890347599,0 -89.45280518774626,17.86454818553721,0 -89.46153379766966,17.86699921566503,0 -89.46830630860474,17.86750418622283,0 -89.47290417643555,17.867014431676,0 -89.47669194997528,17.86695184395511,0 -89.54789868831483,17.92880377686765,0 -89.54590011315,17.94209135926791,0 -89.54354706303843,17.95225076165154,0 -89.53949827044362,17.95722189248208,0 -89.53512584352261,17.96035319293721,0 -89.52792308554992,17.96122727394199,0 -89.52015257940508,17.96051487618129,0 -89.50604616665672,17.95720473272887,0 -89.49265368572392,17.95213954941329,0 -89.47528998931466,17.94609408406164,0 -89.46402944003148,17.94230752874982,0 -89.4537013330384,17.93982681869109,0 -89.438183129801,17.93744144986251,0 -89.4297664044187,17.93919698548634,0 -89.42409573688892,17.94332358585403,0 -89.42022141514857,17.94742582664789,0 -89.41438218334815,17.94999218883241,0 -89.4069429739892,17.95271972669163,0 -89.40091941290548,17.95451816109802,0 -89.39464223506812,17.95504145326718,0 -89.39074122565877,17.95452001806449,0 -89.38371227999546,17.95668118109386,0 -89.37922995932071,17.96118172545968,0 -89.37456739950474,17.96472372249044,0 -89.37030367347195,17.96827304617871,0 -89.36485837019904,17.97103606417763,0 -89.36026186724435,17.97133179139762,0 -89.35552075225453,17.96895063716907,0 -89.35458204958667,17.96606793088859,0 -89.35452322551311,17.96162802042195,0 -89.35179325485966,17.95462415590283,0 -89.3471623222166,17.95079333859147,0 -89.34162403152443,17.9483969434274,0 -89.33723224915705,17.94606778623165,0 -89.3349487868516,17.94067665435149,0 -89.33568882134948,17.93381461236062,0 -89.33685909413312,17.92543266547485,0 -89.33900675817887,17.91802411617514,0 -89.34254239202072,17.91102364102265,0 -89.34484588316265,17.9057189123261,0 -89.34492812885999,17.90170940690403,0 -89.34241787820429,17.89765115559738,0 -89.33809338339671,17.89451374735805,0 -89.33151267041474,17.89438973332757,0 -89.325604271882,17.89368371552479,0 -89.31461909248642,17.89428039397972,0 -89.30306522455214,17.89348813108119,0 -89.29553141446567,17.89124385026305,0 -89.29240448020521,17.8881283788342,0 -89.2903341804291,17.88216812538042,0 -89.29014650933523,17.87867232167575,0 -89.28955353529415,17.88027846751903,0 -89.2890082871176,17.88347675266483,0 -89.28668765275421,17.88763431639556,0 -89.28476728969427,17.89172308242136,0 -89.28296639183884,17.8939041801356,0 -89.28307655590314,17.89627458303996,0 -89.28431773339575,17.89797903127455,0 -89.28564506329987,17.89937953367928,0 -89.28920105877604,17.90105177084937,0 -89.29197059401818,17.90217417338465,0 -89.29391550245465,17.90457957902748,0 -89.29408331849014,17.9080206622735,0 -89.29233187660142,17.91165432814702,0 -89.28923378516855,17.91480386807496,0 -89.28478264139777,17.91777467429914,0 -89.28107005822793,17.91976634145462,0 -89.27419669302056,17.92406559045439,0 -89.26920909562395,17.92595612439918,0 -89.26447035778085,17.92739292824792,0 -89.26054696804606,17.92800496378369,0 -89.25735278173485,17.92809620966834,0 -89.25431163933867,17.92836380115491,0 -89.25182832889273,17.92942506642293,0 -89.24896867181103,17.93073921794605,0 -89.24662533073115,17.93181792269977,0 -89.24494029623241,17.9328316369189,0 -89.24455484531239,17.93394504897505,0 -89.24437047378369,17.93482226219815,0 -89.24404525328457,17.93630269349187,0 -89.24355586456154,17.93867922415929,0 -89.24299957807651,17.94016109979445,0 -89.24069287790067,17.94291867325862,0 -89.23902382573537,17.94521320589347,0 -89.23729649565662,17.94764223973258,0 -89.23469635212489,17.9508569735875,0 -89.2312126273689,17.9551010169277,0 -89.22996272492594,17.95610962649669,0 -89.22801564825147,17.95760041320725,0 -89.22609685854083,17.95880023281599,0 -89.22320114312964,17.95943242532645,0 -89.22086637859238,17.9597320433086,0 -89.21860352018012,17.95985215252389,0 -89.2168896662541,17.95996106952435,0 -89.21520093527995,17.96039335231667,0 -89.21448697895113,17.96081449899668,0 -89.21295138394643,17.96199453028613,0 -89.21150557186965,17.96355838092715,0 -89.21059354433856,17.96517243154735,0 -89.20981849388302,17.96669803629344,0 -89.20896636714922,17.96799017839835,0 -89.20847570604556,17.96966305591515,0 -89.20836034131439,17.97167743344481,0 -89.20783198360571,17.9749157724751,0 -89.20677621299016,17.97870596344162,0 -89.20590435302165,17.98206183927088,0 -89.20433671364079,17.9853732114989,0 -89.20278923392986,17.98772001817529,0 -89.20130837949252,17.98932432014157,0 -89.19982306578156,17.99050772852329,0 -89.19896217004306,17.99117715304867,0 -89.19786933797602,17.99248017788362,0 -89.19665626094371,17.99375588079796,0 -89.19586130954364,17.99491211627345,0 -89.19497679625361,17.99609804481266,0 -89.19281636022214,17.99833092128138,0 -89.19107119544567,18.00021491298283,0 -89.18869131191977,18.00167585647217,0 -89.18650565473229,18.00284777417409,0 -89.18557963148821,18.00359245425149,0 -89.18441878265793,18.0047413101808,0 -89.18342930123586,18.00606796081179,0 -89.18224270396374,18.00707560488949,0 -89.18034645082793,18.00801093004622,0 -89.17844083547139,18.00905341885638,0 -89.17658934982974,18.01060006525996,0 -89.17588469753792,18.01136898576107,0 -89.17473280583867,18.01260564759317,0 -89.17402601733181,18.01325603906985,0 -89.17280313100648,18.01375734599646,0 -89.17172553005184,18.01388416378013,0 -89.17040744435864,18.01395631070469,0 -89.16909181408271,18.0142291879062,0 -89.16646369439212,18.01503301035013,0 -89.16413527641075,18.01583344813322,0 -89.16259873302033,18.01656573824861,0 -89.16151766696649,18.01758483987182,0 -89.16136472903065,18.01835846706549,0 -89.16132922865522,18.01937990941902,0 -89.16124395087694,18.02025276620499,0 -89.1610380773858,18.02106960782194,0 -89.16069184268389,18.02164382949747,0 -89.16017521427608,18.02254444774977,0 -89.15969496984307,18.02347907617402,0 -89.15901159363693,18.02447333310393,0 -89.15817863372753,18.02598551685031,0 -89.1575093271272,18.02715169958988,0 -89.15684683149411,18.02789332436839,0 -89.15523014964758,18.02905859052764,0 -89.1536114919658,18.0300632525843,0 -89.15239685834635,18.03076512232028,0 -89.15095328301291,18.03137775198795,0 -89.14984528795054,18.03197516894741,0 -89.14861891248384,18.0327000929506,0 -89.14784197684745,18.03343842229206,0 -89.14664749465621,18.03481691359689,0 -89.14565548502704,18.03654186856163,0 -89.14462237074538,18.03791401832884,0 -89.14307300252868,18.0398174723028,0 -89.14181572452783,18.04162876830523,0 -89.14097350322042,18.04272416450365,0 -89.14022294517832,18.04346671866697,0 -89.13992638420274,18.04406657392839,0 -89.14004746354799,18.0448224202393,0 -89.14011156657801,18.045494765406,0 -89.13999840819383,18.04605434816964,0 -89.13958179906746,18.04730564260083,0 -89.13918901835652,18.04809681548264,0 -89.13865613383955,18.0487767253102,0 -89.13777325999992,18.04970334189214,0 -89.13685905111016,18.05047064222705,0 -89.13654703997281,18.0509033570306,0 -89.13635253702451,18.05134911284446,0 -89.13626140790606,18.05174783536834,0 -89.13617111014844,18.05221538395175,0 -89.13596200199096,18.0527760264921,0 -89.13567206257952,18.05347810119676,0 -89.13541586146596,18.05411192345687,0 -89.13542570085397,18.05492636554452,0 -89.13550583018689,18.05560235995541,0 -89.13533717459649,18.05653350064377,0 -89.13492125415246,18.05784596854384,0 -89.13467828508472,18.05858289708663,0 -89.1341266995489,18.05958710458163,0 -89.13332437483999,18.06068586138601,0 -89.13283946914409,18.06125337258893,0 -89.13188283742889,18.06149338684987,0 -89.13091434841654,18.06174500000822,0 -89.12889050976665,18.06200824592644,0 -89.12677926231676,18.06198561904715,0 -89.124825572144,18.06209890666164,0 -89.12408230565032,18.06213002881642,0 -89.12268550785922,18.06267312811107,0 -89.12141248458852,18.063536091727,0 -89.12027964471581,18.06408774774934,0 -89.1183017710876,18.06518788437206,0 -89.11633641401254,18.06633375627107,0 -89.11453577419616,18.06721393514294,0 -89.11268604480772,18.06800285463,0 -89.11172302074159,18.06831626968139,0 -89.10912923752099,18.06957793893985,0 -89.10777679772245,18.070246933254,0 -89.10131733580883,18.07788332704983,0 -89.09333542461818,18.08669661801245,0 -89.08936980103837,18.09444530481493,0 -89.08660556467116,18.10202731668704,0 -89.08142459140173,18.11051481757111,0 -89.07736408252771,18.12246207613585,0 -89.07476034990728,18.13371285758197,0 -89.07514395093123,18.13799800263716,0 -89.07453517836484,18.14379048911252,0 -89.07436753333545,18.14932507487625,0 -89.0744764076168,18.15356598987882,0 -89.0741370075186,18.15963172180033,0 -89.07422020143801,18.16501781541028,0 -89.07219984402599,18.17673903760964,0 -89.07002995316606,18.182461716202,0 -89.06760594629604,18.18917121813153,0 -89.06473785072288,18.19571963049896,0 -89.05913096458586,18.20805104401991,0 -89.05593133245158,18.21439211650728,0 -89.05372029352533,18.21919949822075,0 -89.05039465784563,18.22731006660701,0 -89.0464089282398,18.23919799443527,0 -89.0439385642978,18.24886153126049,0 -89.04225006146461,18.25748440068766,0 -89.04166533171865,18.26116082723933,0 -89.04096591750432,18.26637999595086,0 -89.04040682164478,18.27167407280772,0 -89.03989618031558,18.27857166347563,0 -89.0396722313077,18.28397546483498,0 -89.03963433023537,18.28593410096099,0 -89.03973889130852,18.29498211624248,0 -89.0398737804037,18.29808197046315,0 -89.04029351276925,18.30440437903199,0 -89.04057828407177,18.30762575102738,0 -89.04223524728101,18.32100474197853,0 -89.04293218460413,18.3253153579226,0 -89.04386355859496,18.33039727924005,0 -89.0445417481839,18.33372836241462,0 -89.04489794594703,18.335376445675,0 -89.04603463840306,18.34024941279294,0 -89.04684868730719,18.34343664447001,0 -89.04748871456397,18.34579470908957,0 -89.04861134002232,18.34966221865242,0 -89.05029975852446,18.3549429684326,0 -89.05158862817291,18.35861771558009,0 -89.05322582937907,18.36291878748512,0 -89.05471460270873,18.36648253842755,0 -89.0571914895454,18.37162402351083,0 -89.05938482194578,18.37570925224293,0 -89.06183368969262,18.38056514436697,0 -89.06602974401811,18.38513932399924,0 -89.07024334509576,18.38895001777984,0 -89.07623911463715,18.39356127444112,0 -89.08446745091385,18.40117818003789,0 -89.09124945451417,18.41086552499262,0 -89.09607569445267,18.41860297735956,0 -89.09781148154207,18.42589489345242,0 -89.09853318244096,18.43822618850322,0 -89.09885193243244,18.44625275852381,0 -89.09877856416671,18.44949744008348,0 -89.0972058682361,18.45710312701202,0 -89.09646123331805,18.4611235019326,0 -89.09958392622966,18.46908927276503,0 -89.10120551962991,18.47453507784843,0 -89.10195373062919,18.47812032694612,0 -89.1027845477918,18.48395754168728,0 -89.10316999917892,18.48918519137969,0 -89.103258606599,18.49367446932844,0 -89.10315685115158,18.49779423208785,0 -89.10292246296201,18.50150025716839,0 -89.1027985781725,18.50285590712108,0 -89.1019769869759,18.50812057213714,0 -89.10071989485924,18.51355413891993,0 -89.10022009756931,18.51547633899368,0 -89.09901809718268,18.52000260425604,0 -89.09806134645012,18.52381756428148,0 -89.09725956214245,18.52748126938957,0 -89.09664892298281,18.53029036025701,0 -89.09587890669199,18.5337820694641,0 -89.09506343731368,18.53758690705453,0 -89.09415289101332,18.54229074164569,0 -89.09351656697004,18.54631536794475,0 -89.09308016001265,18.54941506695914,0 -89.09203391356485,18.55632325399923,0 -89.09139976229507,18.56162412957588,0 -89.09115441530133,18.56642492762897,0 -89.09138172152792,18.57096807423073,0 -89.09166050147905,18.57290537200385,0 -89.09344437058246,18.57886929470818,0 -89.09440393628979,18.58102886091345,0 -89.09590623197718,18.58424148576595,0 -89.09704878466147,18.58691375163709,0 -89.09926256907811,18.59218110895893,0 -89.10023109666156,18.59453879197611,0 -89.10127479550519,18.59750571589869,0 -89.10186782578508,18.5998026211064,0 -89.10229160024042,18.60374596570582,0 -89.10210568305371,18.60729509289452,0 -89.10124518887619,18.6124308730109,0 -89.10022738409508,18.61698630321963,0 -89.09947507411655,18.62052766796928,0 -89.09788697345817,18.62745684690184,0 -89.09667676416466,18.6319437949342,0 -89.09531315608737,18.63648395149095,0 -89.0940238681947,18.64041243014193,0 -89.09278406046745,18.64371301160023,0 -89.09083174772334,18.64811887012073,0 -89.08916704128302,18.65152567589985,0 -89.08722006342131,18.65537548945708,0 -89.08564830063462,18.65852296218081,0 -89.08387999730827,18.6622843431302,0 -89.08201557148297,18.66685679819697,0 -89.08160537551089,18.66802479832103,0 -89.08026448743546,18.67235917003258,0 -89.07926588289432,18.67599096631193,0 -89.07835901167137,18.67967976555899,0 -89.07754550704034,18.68341894899543,0 -89.07682678700615,18.68720212477776,0 -89.07635088358796,18.69006359367143,0 -89.07318323590401,18.7049384722535,0 -89.07897113613745,18.7201689759293,0 -89.08291094833281,18.73101907250015,0 -89.09763082030798,18.74802285890233,0 -89.10616355613929,18.76356614280781,0 -89.12231489686064,18.78483321782717,0 -89.12923139575733,18.79344608530419,0 -89.13507208098595,18.79913275475944,0 -89.13745693592888,18.80595759898213,0 -89.13706750095162,18.81187800674804,0 -89.13435299364781,18.82500950329857,0 -89.12898668747553,18.84292526490611,0 -89.12899987771121,18.84788605643535,0 -89.13348369149557,18.85185096152408,0 -89.14194142599895,18.85432542845124,0 -89.15641672172671,18.86043279327467,0 -89.16901503855206,18.86675898722192,0 -89.18117695590868,18.8744568448666,0 -89.19427136578317,18.88551836059027,0 -89.19658670989442,18.88734724624415,0 -89.1989552509413,18.88932190439554,0 -89.20267421908163,18.89261285905777,0 -89.20752583844886,18.89718502286293,0 -89.21178077363136,18.90135427773411,0 -89.2170759699144,18.90657576137869,0 -89.21985681973152,18.90925365062832,0 -89.22265602543916,18.91185947864244,0 -89.22462992576884,18.91366615156731,0 -89.23181839219681,18.92029006863472,0 -89.23549306260441,18.92388165439588,0 -89.23859837650096,18.92715909467197,0 -89.24085971570776,18.92976478897066,0 -89.2428697464224,18.9323089284113,0 -89.24464884922516,18.93481765524049,0 -89.24671265117362,18.93813453964355,0 -89.24800531575437,18.94047436993655,0 -89.24953157421692,18.94355106647065,0 -89.25150920961322,18.94815791581322,0 -89.25256271036068,18.95096254588992,0 -89.25356575849726,18.95390601624633,0 -89.25427109657105,18.95615767231777,0 -89.25513466958184,18.95914451451366,0 -89.25596998641674,18.96230007750261,0 -89.25698860699613,18.96653550010769,0 -89.25757284042632,18.96916457876678,0 -89.25811595557175,18.97173668533879,0 -89.25917435585252,18.97706066394069,0 -89.25984924784014,18.98060961842059,0 -89.26087463336231,18.98606224503441,0 -89.2612004597883,18.98777315466254,0 -89.26190309062949,18.99144193770287,0 -89.26319084451684,18.99895062632985,0 -89.26382789869277,19.00324215463214,0 -89.26439218306973,19.00752832430692,0 -89.26488307891543,19.0118044338525,0 -89.26510085158267,19.01393739590844,0 -89.26539275651395,19.01712893905943,0 -89.26585088431843,19.02347716629332,0 -89.26620404976333,19.03103249158196,0 -89.26633822738445,19.03720053133691,0 -89.26631780783569,19.04312947771061,0 -89.26609822689221,19.0497801908471,0 -89.26587773602148,19.05346198153403,0 -89.26562559994606,19.05661197605721,0 -89.26533896356899,19.05937313489486,0 -89.26427936233561,19.06694979357871,0 -89.26330464583285,19.07260336780468,0 -89.26246568421718,19.07712217086015,0 -89.26128438938112,19.08340591183586,0 -89.26086021613351,19.08573197738763,0 -89.25973301649924,19.09263609769473,0 -89.25859987816698,19.10081489352529,0 -89.25776893205555,19.10632335295104,0 -89.2567575988575,19.11170474018435,0 -89.25409194364357,19.12109759191096,0 -89.25142110293677,19.12734634544065,0 -89.2500332630383,19.13014201152624,0 -89.24796628652093,19.13404469292237,0 -89.24524324070543,19.13900045328386,0 -89.24341518877769,19.14236437584005,0 -89.24101782569089,19.14704010012927,0 -89.23964304974561,19.15003595822803,0 -89.23921507118283,19.15337721035185,0 -89.23963430467414,19.15644390253401,0 -89.24070667595893,19.15996244253069,0 -89.24143854909187,19.16017519960501,0 -89.24195526302069,19.1619246692484,0 -89.2432464783504,19.16547537197588,0 -89.24550545058256,19.16986592109487,0 -89.24792361654566,19.1729449633135,0 -89.25000292975808,19.17470541111531,0 -89.25328450204989,19.17681425682997,0 -89.2550263995027,19.17794341867947,0 -89.25795079810538,19.17987037005581,0 -89.26242451781876,19.18266886570763,0 -89.26734113877824,19.18599156116233,0 -89.26994847818624,19.18810306888859,0 -89.27239020888216,19.19051568316011,0 -89.27526717109754,19.19402118702406,0 -89.27783185544402,19.19769617412042,0 -89.28071479132531,19.20216266459125,0 -89.28166768837963,19.20363572016038,0 -89.28450452513283,19.20776278863718,0 -89.28700156043115,19.21127393697266,0 -89.28888575202022,19.21399145563784,0 -89.29018501952,19.21583682127162,0 -89.29129546181791,19.21736684340804,0 -89.29275034092652,19.219277028939,0 -89.29458839253137,19.22150160792894,0 -89.29651895208977,19.223638936129,0 -89.29933651095652,19.22658370527233,0 -89.30115248420724,19.22836260808994,0 -89.30249302142595,19.22961120714469,0 -89.30470856529958,19.23154903412885,0 -89.30734005021209,19.2336401297041,0 -89.3090863314478,19.23489893556309,0 -89.3126265901405,19.2369408757856,0 -89.31643158329592,19.23865199589385,0 -89.32013708953717,19.24050333295746,0 -89.32184372382726,19.24164631787253,0 -89.32398606601498,19.24355096985199,0 -89.32619343882246,19.24596355808426,0 -89.32738585893296,19.24748253219907,0 -89.33007081644614,19.25162838373994,0 -89.33171043661768,19.2549423408832,0 -89.33273600912275,19.25861907688027,0 -89.33332932496893,19.26214995815283,0 -89.33416174162825,19.26612599011358,0 -89.33546809316996,19.26946201700763,0 -89.33699744235894,19.27243509072225,0 -89.33942567946727,19.27634459651303,0 -89.34237548389856,19.280354985908,0 -89.34702363418425,19.2853484013871,0 -89.34967695321353,19.28776883187378,0 -89.35165127901267,19.28970233534939,0 -89.35467945978432,19.29328579042378,0 -89.35702640964551,19.2964472046806,0 -89.36027400979796,19.30145515226243,0 -89.36159881865453,19.30376276661867,0 -89.36314133101897,19.30669956636254,0 -89.36435647069725,19.30924322324682,0 -89.36582136668756,19.312514214295,0 -89.36677413553136,19.3148199751435,0 -89.3677615960181,19.31748513112604,0 -89.3690450495798,19.32190918399776,0 -89.36969115343533,19.32579024347984,0 -89.36977191523356,19.32912582084247,0 -89.37199606244299,19.32876046533351,0 -89.37430387061636,19.32846660456487,0 -89.37665762054358,19.32815738233161,0 -89.37888391852802,19.3278559660494,0 -89.38009484005528,19.32768844128274,0 -89.38169091851024,19.32746366415175,0 -89.38358037352222,19.3271918670024,0 -89.38584842727822,19.3268572789274,0 -89.38816866744791,19.32650568748971,0 -89.3905322214122,19.32623476012361,0 -89.39217496029363,19.32607079787072,0 -89.3936935333913,19.32592272086214,0 -89.39516520879867,19.32577303160071,0 -89.39656786841734,19.32561667852675,0 -89.39901784251219,19.32528313042953,0 -89.40049030057901,19.32502907586978,0 -89.4016624280749,19.32478754180131,0 -89.4037351276253,19.32425474995527,0 -89.40571648112801,19.32358168318087,0 -89.4081202155467,19.32279039261844,0 -89.41035735974809,19.32185583135998,0 -89.41299621760234,19.32027035835737,0 -89.41487914437792,19.31864265831814,0 -89.41585186482577,19.31767894419519,0 -89.41659673899616,19.31697288896599,0 -89.41818761187506,19.31544147536862,0 -89.41974357328758,19.31377406659497,0 -89.4204718741431,19.31288689194794,0 -89.42139668106645,19.31161398375505,0 -89.42189396962874,19.31077196090564,0 -89.42251302167683,19.3091028461713,0 -89.42280500469651,19.30810393037434,0 -89.423152495972,19.30659802325777,0 -89.42334856562759,19.30548664679407,0 -89.42357200953529,19.30371749903746,0 -89.42367868714688,19.30241841006083,0 -89.42374144072589,19.30123014608314,0 -89.42378638892268,19.2994735430621,0 -89.42379072731833,19.29798620697996,0 -89.42378030448575,19.29676681780705,0 -89.42376752270938,19.29573625745323,0 -89.42376241014347,19.29439249065819,0 -89.42374579106448,19.29312844359505,0 -89.42370898623102,19.29228991843191,0 -89.42361228819068,19.29095973942976,0 -89.42351234391531,19.28996110763386,0 -89.42340141344533,19.2890333991629,0 -89.42325125446219,19.28793780962353,0 -89.42303940894385,19.28656943792454,0 -89.42275500627856,19.28490551896205,0 -89.42242333858412,19.2830726006763,0 -89.42230706274182,19.28243846556024,0 -89.42215825638297,19.28162691459937,0 -89.42189667405539,19.28017528165632,0 -89.4216453368773,19.27869746922529,0 -89.42136048075317,19.27682123096645,0 -89.42121558096964,19.27570516494169,0 -89.421075602326,19.27439942659728,0 -89.42096643307592,19.27298530451501,0 -89.42091177733849,19.27172628957631,0 -89.42097163833513,19.26992305386664,0 -89.42105304588574,19.26904426875232,0 -89.42115828849983,19.26805521737592,0 -89.4213873793535,19.26621961552964,0 -89.42166259073979,19.26437845456831,0 -89.42191896964478,19.26289280480993,0 -89.42221418821383,19.26136356046705,0 -89.42265840156345,19.25933517336373,0 -89.42291473097616,19.25827667997392,0 -89.42334125461281,19.25665686264693,0 -89.42386419491552,19.25486504147081,0 -89.42427319066371,19.25358728905814,0 -89.42484993419683,19.25193124482175,0 -89.42549551346509,19.25023760006052,0 -89.42623113162109,19.24847542291935,0 -89.4270759618459,19.24663837676999,0 -89.42819158875821,19.24447166851985,0 -89.42875416451857,19.24347660271394,0 -89.429275884571,19.24260604780006,0 -89.4301084762584,19.24131337908435,0 -89.4305339375214,19.24069473162969,0 -89.43120284503786,19.23977756636256,0 -89.43162559424114,19.23922973311247,0 -89.432810526468,19.23781852536397,0 -89.43392961136908,19.23664009869881,0 -89.43527030649037,19.23540699380617,0 -89.43651628837213,19.23441478925505,0 -89.4378810000857,19.2334465892799,0 -89.43963545234828,19.23236524395857,0 -89.44081848841763,19.23172460327343,0 -89.44355331826966,19.23042381888447,0 -89.44449916622047,19.23001110238437,0 -89.44577169880182,19.229443710719,0 -89.4467315315852,19.22902926131513,0 -89.44793689854967,19.22856260418255,0 -89.45087739407748,19.22757902899461,0 -89.45279995911682,19.22698800221585,0 -89.45465585196901,19.22640422440057,0 -89.45849442867586,19.22495087222959,0 -89.46092731114142,19.22363342634142,0 -89.46219708390826,19.22273126744846,0 -89.46340759480653,19.22180971330483,0 -89.46391659334756,19.22140497410699,0 -89.46487750033948,19.22060955886328,0 -89.4666221321029,19.21903842885199,0 -89.46790391792456,19.21774938399018,0 -89.46914046367363,19.21636047716159,0 -89.47113797105412,19.21368959600419,0 -89.47182297259315,19.21261044888748,0 -89.4731312447415,19.210255976379,0 -89.47407765858287,19.20849325039227,0 -89.474873073802,19.20650354214834,0 -89.47521507130459,19.2047729057101,0 -89.47528547967057,19.20302294042898,0 -89.47522879663778,19.20169052286222,0 -89.47506327499158,19.19960371817489,0 -89.47501801470113,19.19767045922141,0 -89.47501104073467,19.19588050020572,0 -89.4746413734302,19.1898492759284,0 -89.47449852007367,19.18822778471825,0 -89.47437917051833,19.18681076177419,0 -89.47426863282571,19.18534161056978,0 -89.47395008439356,19.18199068941378,0 -89.4737540297738,19.18016161329374,0 -89.4735746133839,19.17814288035828,0 -89.47349578413458,19.17664362468975,0 -89.4734994456052,19.17464055820319,0 -89.4736836157788,19.17196035949618,0 -89.4739028202691,19.17005046555634,0 -89.47410512130335,19.16857270509898,0 -89.4744721343579,19.16609189520874,0 -89.47475861582669,19.16398331659983,0 -89.47497523413529,19.16159979567188,0 -89.47507409450201,19.16046032836661,0 -89.47524751681836,19.15841269417912,0 -89.47546303062059,19.15584364816684,0 -89.47574402427423,19.15261474968033,0 -89.4759899413524,19.15001928461582,0 -89.47629185454809,19.14700120996539,0 -89.47632470657969,19.14356367239743,0 -89.47623457350925,19.14023837949351,0 -89.4753660156456,19.13571389116132,0 -89.4749029265454,19.13291626858624,0 -89.47496051895274,19.13020504178514,0 -89.47582162217563,19.12750922812775,0 -89.47760753601858,19.12479293405432,0 -89.47960154779108,19.12173678188371,0 -89.48161785485082,19.11952147012859,0 -89.4841636432481,19.1169724365656,0 -89.48669077565012,19.1153016520856,0 -89.49141302896172,19.11245025264951,0 -89.49470331225938,19.11079389775731,0 -89.50101361130778,19.10801851890885,0 -89.50312572863325,19.10689348645577,0 -89.50558293201506,19.10568322864228,0 -89.50909151116363,19.1040825264664,0 -89.51304128329377,19.1024098179688,0 -89.51543923719598,19.10144710769266,0 -89.51847320791464,19.10027803238211,0 -89.52069800903523,19.09945247701016,0 -89.52286720527847,19.0986720535591,0 -89.52493984767207,19.09794788851445,0 -89.52854112129926,19.09673965447859,0 -89.53475211531791,19.09480411412795,0 -89.53932049373901,19.09343536377729,0 -89.54182014396525,19.09269848890733,0 -89.54747326160268,19.09106437182292,0 -89.55050841471014,19.09020320688324,0 -89.5563322893842,19.088575866148,0 -89.56206382201673,19.08699586738034,0 -89.56777376427162,19.08542544636595,0 -89.57274957896411,19.08404881275968,0 -89.57835494879521,19.08247452000208,0 -89.58321635753627,19.08109904668864,0 -89.58884830239418,19.07957003420873,0 -89.59465731830373,19.07814932127959,0 -89.59808072404047,19.07741002995874,0 -89.6029639321399,19.07649983292388,0 -89.60842757310124,19.07570197259663,0 -89.61421831967954,19.07503701203422,0 -89.61947483580479,19.07454909687043,0 -89.62583644959572,19.07403887364124,0 -89.63215955666045,19.07353958220429,0 -89.6374711480147,19.07325514355034,0 -89.64240550394595,19.07305853806596,0 -89.64531004843721,19.07294819113233,0 -89.65210903874917,19.07262888638105,0 -89.65581015034932,19.07240831193339,0 -89.65979450807936,19.07227229987605,0 -89.66356444893165,19.07224081303576,0 -89.66789866557207,19.07230443472328,0 -89.67179585724239,19.07244144117801,0 -89.67628842970626,19.07267914176543,0 -89.68036885603867,19.07295943037843,0 -89.68571433714104,19.073390872676,0 -89.68975571350727,19.0737456867273,0 -89.6934127114429,19.07407259854299,0 -89.697435186018,19.07442644538598,0 -89.70140238711119,19.07475492399665,0 -89.70835664393434,19.07523999999954,0 -89.71220273073462,19.07543447167838,0 -89.71798645571496,19.07559434412422,0 -89.72064463240243,19.07559441900061,0 -89.72478299909611,19.0755401690149,0 -89.72932397763071,19.07543671026461,0 -89.73370847852648,19.07529927553881,0 -89.73987267344448,19.07505183325028,0 -89.7462614022832,19.07474363461518,0 -89.75318648791091,19.07437340843339,0 -89.76112074913206,19.07439837761927,0 -89.76811237705972,19.07493782742577,0 -89.7744999227566,19.0756459491157,0 -89.78273154482794,19.07649288096787,0 -89.79246118462747,19.07839703256091,0 -89.80178981540533,19.08053638958105,0 -89.80685554395637,19.08143253716519,0 -89.81265787182429,19.08219848074771,0 -89.81652880058863,19.08232925175693,0 -89.82263920045676,19.08202220177693,0 -89.82830734965164,19.08138345512636,0 -89.83395614167516,19.0805716668649,0 -89.83750655212873,19.0801195553402,0 -89.84054260485712,19.07985944091429,0 -89.84286158477688,19.07977179197394,0 -89.84615234462575,19.07985495597443,0 -89.84952879616795,19.08032140448245,0 -89.85275383276591,19.0808983188327,0 -89.85602529888877,19.08159465739946,0 -89.86098642440622,19.0828106285753,0 -89.86325996004271,19.08340766088692,0 -89.86921172510104,19.08498046332513,0 -89.87386936264842,19.08608368013588,0 -89.87715673357735,19.08667851386035,0 -89.88398337525354,19.08768314371706,0 -89.88867212644548,19.08818163118428,0 -89.89685982183396,19.08872631108135,0 -89.90079805395941,19.08892576636811,0 -89.90288779431728,19.08904724884483,0 -89.90813898451042,19.08949950002881,0 -89.91682513911447,19.09097272282769,0 -89.92561421487181,19.09315862869125,0 -89.93148090165977,19.0948232811062,0 -89.93602393106184,19.0962087006301,0 -89.9395395419194,19.0973379998996,0 -89.94530463610944,19.09930590189775,0 -89.95100921223961,19.10116665664012,0 -89.95562759858444,19.10265280426093,0 -89.96145768596115,19.10469790119337,0 -89.96703767235789,19.10663674757106,0 -89.971395430345,19.10798388532297,0 -89.97902411615115,19.10995921679212,0 -89.98308714415238,19.1110531603961,0 -89.98775960610489,19.11260988807787,0 -89.99132067277496,19.11410182579364,0 -89.99568012350674,19.11646621825629,0 -89.99728982680992,19.11755456155238,0 -89.99973486373241,19.11963164641456,0 -90.00191426991137,19.12204390232171,0 -90.00466957093847,19.12543219884526,0 -90.00735208763301,19.12883220865252,0 -90.00991724373826,19.13199835286873,0 -90.01183393032463,19.13420163155686,0 -90.01370326407566,19.13611760809832,0 -90.01510318290268,19.137319413203,0 -90.01668312396765,19.13830514010014,0 -90.01834996276784,19.13864761083847,0 -90.01984943563191,19.13842365796011,0 -90.02188230396567,19.13766977405001,0 -90.02464513565691,19.13605974260121,0 -90.02868045273225,19.13292912020033,0 -90.02994344900726,19.13182581181001,0 -90.03304499505546,19.12898316965626,0 -90.03618909093639,19.12607226707548,0 -90.03816782616853,19.12435752477073,0 -90.040583298459,19.12245754520534,0 -90.04353497088296,19.12015243474151,0 -90.0460755152594,19.11817614708027,0 -90.04677381711201,19.11737964607252,0 -90.04673808881026,19.11738301581784,0 -90.04679168893203,19.11735926086568,0 -90.04481965882334,19.1159414168317,0 
							</coordinates>
						</LinearRing>
					</outerBoundaryIs>
				</Polygon>
			</MultiGeometry>
		</Placemark>
	</Folder>
</Document>
</kml>
