# Supplementary material for: Geomorphology of the Mirador-Calakmul Karst Basin: A GIS-based approach to hydrogeologic mapping
Source: PLoS One. 2021 Aug 2;16(8):e0255496. doi: 10.1371/journal.pone.0255496 (PMC8328328; doi:10.1371/journal.pone.0255496)
Supplement: S3 File — All layers were produced by the authors and are copyright-free. (KML) [file pone.0255496.s006.kml]

<?xml version="1.0" encoding="UTF-8"?>
<kml xmlns="http://www.opengis.net/kml/2.2" xmlns:gx="http://www.google.com/kml/ext/2.2" xmlns:kml="http://www.opengis.net/kml/2.2" xmlns:atom="http://www.w3.org/2005/Atom">
<Document>
	<name>Mirador-Calakmul_Karst_Basin.kml</name>
	<Schema name="Mirador-Calakmul_Karst_Basin" id="S_Mirador_Calakmul_Karst_Basin_S">
		<SimpleField type="string" name="Name"><displayName>&lt;b&gt;Name&lt;/b&gt;</displayName>
</SimpleField>
	</Schema>
	<StyleMap id="falseColor">
		<Pair>
			<key>normal</key>
			<styleUrl>#falseColor0</styleUrl>
		</Pair>
		<Pair>
			<key>highlight</key>
			<styleUrl>#falseColor1</styleUrl>
		</Pair>
	</StyleMap>
	<Style id="falseColor0">
		<BalloonStyle>
		</BalloonStyle>
		<LineStyle>
			<color>ff00aa00</color>
			<width>2</width>
		</LineStyle>
		<PolyStyle>
			<color>ff000000</color>
			<fill>0</fill>
		</PolyStyle>
	</Style>
	<Style id="falseColor1">
		<BalloonStyle>
		</BalloonStyle>
		<LineStyle>
			<color>ff00aa00</color>
			<width>2</width>
		</LineStyle>
		<PolyStyle>
			<color>ff000000</color>
			<fill>0</fill>
		</PolyStyle>
	</Style>
	<Folder id="layer 0">
		<name>Mirador-Calakmul_Karst_Basin</name>
		<open>1</open>
		<Placemark>
			<styleUrl>#falseColor</styleUrl>
			<ExtendedData>
				<SchemaData schemaUrl="#S_Mirador_Calakmul_Karst_Basin_S">
					<SimpleData name="Name">Mirador-Calakmul Karst Basin</SimpleData>
				</SchemaData>
			</ExtendedData>
			<Polygon>
				<outerBoundaryIs>
					<LinearRing>
						<coordinates>
							-90.11873508529729,18.349109875955,0 -90.12184156568973,18.35093921629925,0 -90.12376943143465,18.35132033157043,0 -90.12741744186937,18.3512145815353,0 -90.13163412153942,18.35068667439693,0 -90.13387737400784,18.3499160140705,0 -90.13367784700333,18.34946624672669,0 -90.1328947940699,18.34865366501134,0 -90.1322988253843,18.34756284546161,0 -90.13163997362751,18.34564758817037,0 -90.13153072790814,18.34491563440033,0 -90.1314554398479,18.34340351226846,0 -90.1316218490886,18.34197913477543,0 -90.13197202261856,18.3400931419502,0 -90.13178171746382,18.33752814426359,0 -90.13183806561938,18.33532596623613,0 -90.13214436095745,18.33366999252378,0 -90.13336358104098,18.33204486890742,0 -90.13435763692783,18.33124891193013,0 -90.13598070868707,18.33071775662232,0 -90.13663540235507,18.32974393728187,0 -90.136619684007,18.32887286994965,0 -90.13620587337964,18.32722874580186,0 -90.13536665619124,18.32595849204108,0 -90.13362282651931,18.32511584044135,0 -90.13235904426958,18.32426528290518,0 -90.13166800746833,18.32322186929775,0 -90.13135109486581,18.32162199356345,0 -90.13096473011966,18.31883090989643,0 -90.13092429412677,18.3165844581032,0 -90.131265392968,18.31419416334116,0 -90.13182324306639,18.31317609467495,0 -90.1324469269197,18.31247649716619,0 -90.1323346027461,18.31068217906856,0 -90.13235053321752,18.30934434926958,0 -90.13248921256412,18.30815736878084,0 -90.13318649763157,18.30688478266084,0 -90.13432788303568,18.30583419715385,0 -90.13594991989571,18.30481392333202,0 -90.13757469075304,18.303946457571,0 -90.13920564406169,18.30342282278079,0 -90.14087037960056,18.30255467519613,0 -90.14169239940753,18.3015475274026,0 -90.14298816552542,18.30018863188478,0 -90.14435907542274,18.29856098072388,0 -90.14508726608027,18.29679105110334,0 -90.14509621574331,18.29507118826895,0 -90.1444783502008,18.2940877536377,0 -90.14369844336601,18.29299233665394,0 -90.14168352868238,18.29218475458752,0 -90.13979825447682,18.29191004151091,0 -90.13852392081664,18.29223672408503,0 -90.13669721510838,18.2929928529848,0 -90.13511527817313,18.29401246010297,0 -90.13333196720724,18.29495892957837,0 -90.12891643133653,18.2963689311862,0 -90.12616490383694,18.29687261340325,0 -90.12288859904351,18.29711732902702,0 -90.12160390619191,18.29687082809499,0 -90.11950969857733,18.29610251681543,0 -90.1181692859542,18.29497791769169,0 -90.11726132863906,18.29342586147614,0 -90.11675881607846,18.29217291395333,0 -90.11665626848968,18.29091343540115,0 -90.11683710866703,18.28984041440246,0 -90.11773375802954,18.28852640669318,0 -90.11870901664841,18.28713467921216,0 -90.11945934046489,18.28658739002963,0 -90.12020590501955,18.28577455413651,0 -90.12062762131515,18.28419122658688,0 -90.120860460356,18.2821695829338,0 -90.1212654991719,18.28021391572175,0 -90.12197605052778,18.27906727024022,0 -90.12285740898714,18.27802101605437,0 -90.12343984249159,18.27703697134022,0 -90.12357030730259,18.27594566561327,0 -90.1231003829038,18.27483551208661,0 -90.12264763238302,18.27300851417453,0 -90.12256404630435,18.27169140643658,0 -90.12261965602642,18.26977011205806,0 -90.12292290298841,18.26827470860592,0 -90.12331714990925,18.26683514317949,0 -90.12404387091685,18.26553345652858,0 -90.12504564125555,18.26451389658403,0 -90.1260220281798,18.26375270965315,0 -90.12772077316158,18.26312301385652,0 -90.13013775703872,18.26239555925632,0 -90.13189593699902,18.26173619452703,0 -90.13358537291687,18.26059068375971,0 -90.13419923285166,18.25969209250582,0 -90.1343275758321,18.25848617464025,0 -90.13400863396818,18.25743089921345,0 -90.13335671766662,18.25620910514549,0 -90.13250722023668,18.25567843877481,0 -90.12972551414157,18.25446283968934,0 -90.1285403883993,18.25311407922202,0 -90.12763536377676,18.25171486906537,0 -90.12716335876902,18.24992640848621,0 -90.1266486450274,18.24798577691613,0 -90.12681300693262,18.24599582877666,0 -90.12709321903388,18.24377468799648,0 -90.1280565750842,18.24173346481884,0 -90.12952518595533,18.23993429635463,0 -90.13079719704275,18.23893897166024,0 -90.13177702376008,18.23837835654611,0 -90.13310847007324,18.23735338476434,0 -90.13520979178215,18.2357712141911,0 -90.13666011425137,18.23468695133381,0 -90.13685459314841,18.23382389754581,0 -90.13653724888671,18.23285458098995,0 -90.13594746464931,18.23174641474223,0 -90.13479258155071,18.23090545918451,0 -90.13369819425866,18.2300921672924,0 -90.13242903607298,18.22956835032524,0 -90.13075980920048,18.2284778179245,0 -90.12933048560279,18.22738334775584,0 -90.12825433964035,18.22591048374665,0 -90.12765284891611,18.22414323567516,0 -90.12763414743924,18.22298557764381,0 -90.12787967092082,18.22173188507117,0 -90.1281941283968,18.22086687622638,0 -90.12883943468137,18.22005378853401,0 -90.12973357803696,18.21962644318274,0 -90.13097463019672,18.21970170451335,0 -90.13224045975589,18.22004406791446,0 -90.13385859189518,18.22063097660914,0 -90.13544518382464,18.22046170180137,0 -90.13621603730644,18.21996182400393,0 -90.136708297523,18.21897924700485,0 -90.13710085958948,18.21790085030263,0 -90.13788143992683,18.21749826021616,0 -90.13895313528955,18.21705077089237,0 -90.13965577016728,18.21609340475696,0 -90.13969260137682,18.2148030017175,0 -90.13925227888646,18.21366372744897,0 -90.13812338973709,18.21259305308661,0 -90.13748296654661,18.21200163210074,0 -90.13710725454131,18.21111925246011,0 -90.13682252085184,18.2102927070099,0 -90.13668616101936,18.20937774558608,0 -90.13652700886377,18.2088644289335,0 -90.13593527789605,18.20764163236477,0 -90.13553114400071,18.20684569896462,0 -90.13521285440029,18.20581906148252,0 -90.13513493392348,18.2048171542519,0 -90.13511543876422,18.20372830432639,0 -90.13541393710584,18.20197502031606,0 -90.13551231449917,18.20076959346085,0 -90.13495419748716,18.1997468752299,0 -90.13406981566138,18.19907084778716,0 -90.13275801965315,18.19838527812955,0 -90.13216029524968,18.19738230365648,0 -90.13170111946714,18.19630063071147,0 -90.13168472857184,18.19538370063196,0 -90.13213451668281,18.19482221527787,0 -90.1327655464472,18.19433420200767,0 -90.1336903818751,18.19280257471245,0 -90.13418260623035,18.19182001129869,0 -90.13487442757243,18.19026093811701,0 -90.13543863472796,18.18827401422564,0 -90.13555930966272,18.18663828738046,0 -90.13523031437401,18.18500990858206,0 -90.13445166095352,18.1833888736164,0 -90.13376278110997,18.18220394688423,0 -90.13333167400309,18.18045302437345,0 -90.13305105093156,18.1792920001124,0 -90.13246016902485,18.17766024182815,0 -90.13187760539606,18.17526210102237,0 -90.13164903264101,18.17354417064645,0 -90.1316789233436,18.17085132087449,0 -90.13178001945353,18.1664356493943,0 -90.13180226611699,18.16096075026913,0 -90.13154211894813,18.15971148437331,0 -90.13098203463187,18.1574467199673,0 -90.13039109088321,18.15457098673328,0 -90.12999158311258,18.15234181534868,0 -90.12991928213414,18.15052769736333,0 -90.13076102030395,18.14841206742733,0 -90.13296766155452,18.14673470683231,0 -90.13504718280284,18.1455523937358,0 -90.13737506236207,18.14451314254965,0 -90.14005965418829,18.14375275366395,0 -90.1433538805572,18.14355560956583,0 -90.14621126415095,18.14364222158478,0 -90.15009491694777,18.14315819361088,0 -90.15174681827655,18.14288768851576,0 -90.15398456325795,18.14233272472376,0 -90.15495030648955,18.14197380151177,0 -90.15676643804697,18.14094541496864,0 -90.15750369584123,18.14043901633698,0 -90.15957883881261,18.13895520501841,0 -90.16088137239653,18.13797179173623,0 -90.16308476037199,18.13620170594518,0 -90.1656218554282,18.13399064411395,0 -90.16725325744211,18.13248516714274,0 -90.16905004817335,18.13100448167303,0 -90.17102011784655,18.12966362577344,0 -90.1735740898165,18.12801177278988,0 -90.17546114536172,18.12660601123448,0 -90.17711144765315,18.12504550939996,0 -90.17929097469815,18.12289177415062,0 -90.18135463064796,18.1209850540668,0 -90.18311220729436,18.11979378864933,0 -90.18467675220109,18.11883569135711,0 -90.18716492268244,18.11739654730573,0 -90.18954894528007,18.11612869793748,0 -90.19137929736497,18.11529753143334,0 -90.19352678720452,18.11451445608857,0 -90.19573472619952,18.11361314868318,0 -90.19714132092487,18.11278703703685,0 -90.19912098425225,18.11088818711212,0 -90.20076922714301,18.10894159696105,0 -90.20251081645118,18.10730252976899,0 -90.20466476020302,18.10557644255731,0 -90.20594712492351,18.10438068857428,0 -90.20703946312199,18.10327207356333,0 -90.20774165764442,18.10251105764713,0 -90.20875162063909,18.10134127371001,0 -90.21030658625253,18.09933137662405,0 -90.21124362699013,18.09804969729134,0 -90.21299578236909,18.09545666674929,0 -90.21389769740573,18.09360644894709,0 -90.21438985657414,18.09132097684735,0 -90.21434826895168,18.08922795070028,0 -90.21421709018371,18.08711722815253,0 -90.21433764428889,18.08452394620663,0 -90.21439172816491,18.08242411960027,0 -90.21414759239944,18.08094921474627,0 -90.21318572981772,18.0793411007521,0 -90.21189018225381,18.07821577316658,0 -90.21039526682613,18.07709024717298,0 -90.20899267691415,18.07581842292841,0 -90.20747293402063,18.07432297289889,0 -90.20611844303669,18.0729680706335,0 -90.20535643903946,18.07220603945798,0 -90.20439808971634,18.07116828527332,0 -90.20382245618713,18.07050655994838,0 -90.20197389693809,18.06839929063186,0 -90.20019400507148,18.06672865780758,0 -90.19849193467148,18.06569705747722,0 -90.19722378361861,18.06524591161079,0 -90.19455944791567,18.06441742614644,0 -90.19227625446672,18.06373557683607,0 -90.19015729597311,18.06305875580009,0 -90.18784455889825,18.06203431632532,0 -90.18608765985391,18.06122286687825,0 -90.18419366601421,18.06032595455352,0 -90.18196783123805,18.05953383252827,0 -90.18091121328537,18.0594769930796,0 -90.17900857937079,18.05947289445843,0 -90.17626898766834,18.05963050501644,0 -90.17343915557947,18.06021692589426,0 -90.17120079223835,18.06058760786566,0 -90.1701870724377,18.06053586796669,0 -90.1688317436154,18.06021935078675,0 -90.16759860451107,18.05977340408326,0 -90.16617686762397,18.05918077952991,0 -90.16397112787462,18.05844104013609,0 -90.16282863838265,18.05802805216259,0 -90.16256391218705,18.05789134038309,0 -90.16191195183478,18.05711254449339,0 -90.16215812572813,18.05592431854832,0 -90.16267590687853,18.05493957724202,0 -90.16344505997047,18.05380660799372,0 -90.16491370894202,18.05251667239366,0 -90.16582845388358,18.05192182934597,0 -90.16762442501957,18.05080049136462,0 -90.169037908287,18.05002026631469,0 -90.17065621814008,18.04923269936228,0 -90.17221545451568,18.04842737608118,0 -90.17476152238225,18.04680797981373,0 -90.17546739014173,18.0461668201357,0 -90.17620256521316,18.04502645447368,0 -90.17660926406653,18.04388265747892,0 -90.17660317349164,18.04271802452021,0 -90.17637544499773,18.04200247328907,0 -90.17583846677567,18.04109445943784,0 -90.17491964157728,18.04010136082449,0 -90.17365632698102,18.03900288056522,0 -90.17235788219529,18.03838048239809,0 -90.17098720201137,18.03766468271525,0 -90.16995559991287,18.03738309266369,0 -90.16896963767849,18.03741438852807,0 -90.16686409951467,18.03760895236099,0 -90.16536652118437,18.0372958920217,0 -90.16394204623295,18.03675281412393,0 -90.16230306714323,18.03592375026593,0 -90.16077436098196,18.03507975630669,0 -90.16005724527467,18.03462312743964,0 -90.15908787313587,18.03356194999741,0 -90.15876873602053,18.03288488754475,0 -90.15854246201575,18.03213170990968,0 -90.15841552724697,18.03111596436849,0 -90.15850185958854,18.03020663393538,0 -90.1587604291791,18.02962051779587,0 -90.15939865333711,18.02878181868047,0 -90.15991513349947,18.02803561880287,0 -90.16026662539477,18.02654109631554,0 -90.16019170127966,18.02449766780062,0 -90.16005737427366,18.02383377532091,0 -90.15941087136909,18.02218879515024,0 -90.15906874582535,18.02132129507554,0 -90.15874871014941,18.01972885585193,0 -90.15873335948865,18.01792453990736,0 -90.15902432242127,18.01721444375696,0 -90.1596494629925,18.01636044900629,0 -90.16066335044954,18.0154833089389,0 -90.16204858655264,18.01481673407,0 -90.16311485773963,18.0145793410251,0 -90.16487479979912,18.01474445963557,0 -90.16612218555188,18.01511503050192,0 -90.16759970279911,18.01580181046386,0 -90.1687782008009,18.01623899278968,0 -90.17048071327824,18.01643814006315,0 -90.17165299694457,18.01628474753919,0 -90.17266005216526,18.0158021614258,0 -90.17359434007723,18.01483588970372,0 -90.17408704527628,18.01372912330607,0 -90.17406180660579,18.01246117043501,0 -90.17349038359453,18.01112237952496,0 -90.17252942009249,18.01007163795445,0 -90.17208407037585,18.00957420638148,0 -90.17150578836279,18.00837684971642,0 -90.17120444009205,18.00706029232707,0 -90.17112762528508,18.00593110100954,0 -90.17114832478183,18.00527128551142,0 -90.17122005262422,18.00459198827468,0 -90.17137165461941,18.00382254561921,0 -90.17188691595081,18.00233550752871,0 -90.17258292580709,18.00115583843562,0 -90.17333472675729,18.0002910393392,0 -90.17459553690398,17.99914831820377,0 -90.17553427494232,17.99839160542661,0 -90.1764018556551,17.99775753523765,0 -90.17694443258542,17.99740420965946,0 -90.17798386710851,17.99683981449633,0 -90.17885432268041,17.99649753588204,0 -90.17983335709798,17.99630588592394,0 -90.18215963667019,17.99623194598537,0 -90.18358374795953,17.99550990072403,0 -90.18443615607814,17.99484475907722,0 -90.18580255812867,17.99343897004292,0 -90.18654003068313,17.9924282785585,0 -90.18731117843747,17.99132722917611,0 -90.1878004270809,17.9904371673842,0 -90.18774096763308,17.98896632362773,0 -90.18643890388985,17.98787201450473,0 -90.18598894927089,17.9869775228135,0 -90.18579374821249,17.98567499027691,0 -90.18593020689973,17.98491286347952,0 -90.18723954472284,17.98367519733567,0 -90.18827193603695,17.98302882249597,0 -90.18919517192315,17.9822139295104,0 -90.19027038383373,17.98115045390043,0 -90.19145552231366,17.98065951871117,0 -90.19204329769789,17.98060608458528,0 -90.19269634954613,17.98182511617839,0 -90.19361904998068,17.98255449546404,0 -90.19499281704918,17.98330679289883,0 -90.19684461543278,17.98367396356398,0 -90.19767337629737,17.98359797337692,0 -90.19939741129633,17.98289444395284,0 -90.2002643992291,17.98210458379232,0 -90.20080084140454,17.98123177992283,0 -90.20105111472002,17.98006680279246,0 -90.20123073526399,17.9787826231177,0 -90.20132339556528,17.97810602583526,0 -90.2013593732686,17.97607151739431,0 -90.20101355154826,17.97424736252767,0 -90.20052090598692,17.97280590876692,0 -90.19989023205717,17.9714447701168,0 -90.19918056379008,17.9703043754629,0 -90.1982951608402,17.96945977269373,0 -90.19749387582161,17.96810859075855,0 -90.19741131109501,17.96663729629721,0 -90.19761162949244,17.96519120768016,0 -90.19804207176952,17.96415619569268,0 -90.19850603385284,17.96344026963009,0 -90.19966569197182,17.96162635760622,0 -90.2000417782377,17.9605314386239,0 -90.20005415317232,17.96000589755744,0 -90.19987900013592,17.95942600608615,0 -90.19981198631261,17.95875356916856,0 -90.19906174010613,17.95811150981956,0 -90.19809143652094,17.95746630321545,0 -90.19674745467408,17.95634891302536,0 -90.19540446609162,17.95498136820817,0 -90.19489657258157,17.95381963542464,0 -90.19463518632313,17.95271707154197,0 -90.19451497378961,17.95106665762439,0 -90.19446275065741,17.94943232718074,0 -90.19406956474198,17.94833623722522,0 -90.19360920883577,17.94783960962134,0 -90.19320741883507,17.94756976853134,0 -90.19271511764711,17.94739156847196,0 -90.19201016171228,17.94732195745816,0 -90.191290391878,17.94753920343369,0 -90.19068846087141,17.94792647918992,0 -90.18986284219363,17.94864226242979,0 -90.189211352577,17.94904945695977,0 -90.18897312531199,17.94940208894854,0 -90.18865181099817,17.94957456232932,0 -90.1878245931296,17.94964547756872,0 -90.18686456635461,17.94954660044427,0 -90.18579477218479,17.94944952060206,0 -90.18482191656832,17.94947026758,0 -90.18371620401943,17.94967340490972,0 -90.18258653034113,17.95033694217273,0 -90.18193452472092,17.95127436723882,0 -90.18128343109503,17.95170541722133,0 -90.18018881116302,17.95189533325571,0 -90.17921708227709,17.95170107149495,0 -90.17807734466608,17.95215922616871,0 -90.17696677809326,17.95313281175083,0 -90.17564288034093,17.95389969720788,0 -90.17383689397032,17.95450249104561,0 -90.1723872499488,17.95493702454024,0 -90.1708830987468,17.95511448065803,0 -90.16972437429345,17.95563022651042,0 -90.16897871616585,17.95635896139098,0 -90.16875923875676,17.95692623466162,0 -90.16848068942105,17.95736284283983,0 -90.16772590519128,17.9577340826472,0 -90.16678028093287,17.95755864825039,0 -90.16560738595913,17.95699841862035,0 -90.16515900993274,17.9561370919775,0 -90.16513967338798,17.95561193423105,0 -90.16539091340449,17.95458555057426,0 -90.16529654470344,17.95354156193037,0 -90.16537582756193,17.95261766057703,0 -90.16577198947206,17.95132139901838,0 -90.16569895907215,17.95002323862015,0 -90.16533875020053,17.94885396538044,0 -90.1656740698985,17.94806506241281,0 -90.1664851444001,17.9470868700318,0 -90.16798639218291,17.94562926241239,0 -90.168853294876,17.94498454335721,0 -90.16944419088806,17.94453540924771,0 -90.17007261489169,17.9439519043824,0 -90.17032490971776,17.94354651439294,0 -90.17048954100203,17.9427030708716,0 -90.17077742224662,17.94149456117428,0 -90.17129872351565,17.94050198101214,0 -90.17207220643355,17.939658144141,0 -90.17314469359117,17.93879031031408,0 -90.17401733897286,17.93847031736142,0 -90.17589711147905,17.93809563288198,0 -90.17676768033984,17.93785569140314,0 -90.17820303351701,17.9372702800031,0 -90.179346006995,17.93684969612114,0 -90.17993100403555,17.93663643691389,0 -90.18120466211587,17.93622864283874,0 -90.1824112604383,17.93604108160535,0 -90.18389326782491,17.93603897009962,0 -90.18545623778401,17.936090005667,0 -90.1865702722496,17.93613053194109,0 -90.1882756154469,17.9362469747632,0 -90.18900703640003,17.93632996099232,0 -90.19052284561604,17.93651580957477,0 -90.19279186714213,17.93664540814804,0 -90.19473824943034,17.93614394138297,0 -90.19585403155442,17.93514637357549,0 -90.19633712908973,17.93385642106736,0 -90.19652981353795,17.93216580507176,0 -90.19643591218632,17.93060725340364,0 -90.19631940260157,17.92924581870542,0 -90.19610763918286,17.92794604300387,0 -90.19582862356336,17.92686789437774,0 -90.19522347224431,17.92523223942929,0 -90.19447916010796,17.92422457276846,0 -90.19356147605323,17.92344998561196,0 -90.1922815900503,17.92266700489734,0 -90.19038165095273,17.92206675315315,0 -90.18853851157654,17.92179550011524,0 -90.18671081272474,17.92145195127482,0 -90.18609059805353,17.92128913187354,0 -90.18406045606835,17.92086874178072,0 -90.18280075533995,17.92074607062385,0 -90.18096356543218,17.92069972335747,0 -90.17857548558585,17.92110185397132,0 -90.17730571107509,17.92153344300311,0 -90.17640142115395,17.9223125478804,0 -90.17613779215019,17.92302629935265,0 -90.17598804517682,17.92431609132647,0 -90.175691518956,17.9250374886822,0 -90.17497534792356,17.92589034603118,0 -90.17412609594729,17.92680190204398,0 -90.17333720291808,17.92734736645246,0 -90.17211233146138,17.92795231696978,0 -90.17110534236751,17.92819326859128,0 -90.16976361225288,17.92843044523021,0 -90.16896220783357,17.92882568348825,0 -90.16836545992101,17.92930358819769,0 -90.16684821319964,17.93079924224566,0 -90.16536595574287,17.93169766307124,0 -90.16448353125691,17.93204889380985,0 -90.1634045537451,17.93230830235565,0 -90.16198456014253,17.93204940011801,0 -90.16085756853407,17.93162333775142,0 -90.16011342041834,17.93131060773545,0 -90.15947142956665,17.93112997030672,0 -90.15885532983407,17.93128330377233,0 -90.15813523246898,17.93176316693509,0 -90.15746908942927,17.93247144992911,0 -90.15745423886858,17.93332200917606,0 -90.15706712402395,17.93430843604521,0 -90.15605755386957,17.93501038345277,0 -90.15435998348455,17.93503330019119,0 -90.15309222640835,17.93443428663767,0 -90.15239593530622,17.93400609960525,0 -90.1516854394802,17.93333928573572,0 -90.15116098418308,17.93246881207146,0 -90.15059848177437,17.93170404946669,0 -90.15017297393892,17.93078419553271,0 -90.15002533727665,17.929773845937,0 -90.15028414008736,17.92771072838492,0 -90.15079846846437,17.92676263809081,0 -90.15156689282691,17.92553158053671,0 -90.1524267082428,17.92482745696191,0 -90.15393830952866,17.92394174882264,0 -90.15534780212636,17.92319787780669,0 -90.15630510923006,17.92263850627644,0 -90.15767154255663,17.92146394825179,0 -90.15854274756461,17.92004322883365,0 -90.15941271078991,17.91879122963677,0 -90.16044840591032,17.91762399259403,0 -90.16094880145386,17.916783373418,0 -90.16110772455103,17.91636133726254,0 -90.16134556814929,17.91482527155071,0 -90.16128149698442,17.91260850124004,0 -90.16122238823743,17.91115755292826,0 -90.16102933825864,17.90965673498142,0 -90.1602351393323,17.9080679206912,0 -90.15900727868326,17.90693291102611,0 -90.15800349211443,17.90636899618697,0 -90.15635613096126,17.90594121238782,0 -90.15511785060485,17.90579536348698,0 -90.15281768761196,17.90557494284213,0 -90.15112459287477,17.9054387165789,0 -90.15008173336106,17.90534245724843,0 -90.14862235092325,17.90529433074925,0 -90.14646078398088,17.90468802511263,0 -90.14552578524516,17.90354193367859,0 -90.14509806956232,17.90237128293777,0 -90.14525895326986,17.90119974782285,0 -90.14593828551287,17.89997095085827,0 -90.14725183381569,17.89900031294614,0 -90.14918293102218,17.89771632071864,0 -90.15030731413816,17.89681077702186,0 -90.15157212548836,17.89567994260055,0 -90.15272032184939,17.89423770077574,0 -90.15322730576821,17.89339366164232,0 -90.15457801846546,17.8920324205147,0 -90.15616991699524,17.89130963844095,0 -90.15766188371259,17.89113715658983,0 -90.15956819841851,17.8915647379095,0 -90.16085899058801,17.89232721376915,0 -90.16177138385527,17.89313404522288,0 -90.16420284666665,17.89406903824704,0 -90.16646860940445,17.89466274675871,0 -90.16869921942867,17.89528321637764,0 -90.17142856299448,17.89593696063752,0 -90.17312988199555,17.89613274848969,0 -90.17474905012578,17.89613268399648,0 -90.17669792806245,17.89527942254619,0 -90.17823442811702,17.89414606364302,0 -90.17885041210732,17.89287487253928,0 -90.17908492861889,17.89147615734493,0 -90.17983408935535,17.88983973757652,0 -90.18020450976938,17.88822861396276,0 -90.18056981830316,17.8863309542372,0 -90.18089454026081,17.88439574195726,0 -90.18145151207847,17.88205546698001,0 -90.18177230619938,17.88031399391414,0 -90.18122933688031,17.87880069575731,0 -90.1802064550432,17.87805073862831,0 -90.17907196791955,17.87744166378719,0 -90.17764757404213,17.87697477966531,0 -90.17529183218444,17.87653934880934,0 -90.17256662513316,17.87556002537191,0 -90.17094255755907,17.87471646067646,0 -90.16978894021022,17.87397912421221,0 -90.16910704073207,17.87335380071919,0 -90.16835173999631,17.87208180707949,0 -90.16791041719125,17.87051909085918,0 -90.16770716739994,17.86893297085956,0 -90.16765338671986,17.86759770004688,0 -90.16785895114421,17.86548573061262,0 -90.16851440927576,17.86302866758355,0 -90.16927607260996,17.86081864858322,0 -90.17034669096125,17.8584455724545,0 -90.17119951112694,17.85707093157377,0 -90.17213107300708,17.85552608680982,0 -90.17273502837713,17.85346690918641,0 -90.17311323924875,17.85116777675589,0 -90.17337583249902,17.84909982393626,0 -90.17328650334586,17.84743886939412,0 -90.17330666836881,17.84587645049638,0 -90.17322547939321,17.84467395833305,0 -90.1731468341914,17.84361473562127,0 -90.17295258025533,17.84278669122106,0 -90.17275883689612,17.84198730025608,0 -90.17249814500705,17.84078772624064,0 -90.17230324849739,17.83931274441573,0 -90.17210511059356,17.83818313679284,0 -90.17204416833847,17.8357895361958,0 -90.17220735049112,17.83411755274587,0 -90.17252672695048,17.83191477792064,0 -90.17293989580011,17.83045262154427,0 -90.17338128738376,17.82962030157968,0 -90.17405698379027,17.82888814446234,0 -90.17585865157875,17.82770353788495,0 -90.1772388276015,17.82685604029892,0 -90.17802710883718,17.82640439177271,0 -90.1800510418598,17.8251717720917,0 -90.18187356514792,17.82369376470642,0 -90.1830486029087,17.82219013326798,0 -90.18397391044817,17.82008898568833,0 -90.18415948907398,17.81797200038751,0 -90.18380832398918,17.81643805793761,0 -90.18265511669884,17.81458594165831,0 -90.1808844473003,17.81297028657331,0 -90.17911621327779,17.81199873228233,0 -90.17785038548375,17.81182180921054,0 -90.1765150801871,17.81238271003864,0 -90.17616896310726,17.81255204091964,0 -90.17440297739515,17.81502537965242,0 -90.17377737735218,17.81673651309684,0 -90.17356166547773,17.81902696886765,0 -90.17323348452413,17.82155245703792,0 -90.17200028492897,17.82313280035141,0 -90.1710543224748,17.82430710433814,0 -90.16973285261189,17.82439912076278,0 -90.16942761447785,17.82303818626936,0 -90.16868670135572,17.82067653753727,0 -90.16874829231035,17.81677836314519,0 -90.16879356975201,17.81391205732309,0 -90.16895219480159,17.81144876789878,0 -90.16869279492737,17.8089220816675,0 -90.16891700053461,17.80759710443025,0 -90.16940443076632,17.80583123847495,0 -90.1707796481229,17.80447155434506,0 -90.17320951911191,17.8030729322315,0 -90.17581285109013,17.80274631343393,0 -90.17866140973172,17.80140064915768,0 -90.18151686684563,17.79909713970966,0 -90.18266978248191,17.7979723952861,0 -90.18249195450845,17.79694345478102,0 -90.18190718440974,17.79546254381828,0 -90.18131429699362,17.7935231673993,0 -90.18143995147315,17.79161031339231,0 -90.18185424998052,17.79022778955302,0 -90.18238953807818,17.78891972906501,0 -90.18396371970664,17.78770940551159,0 -90.1856858695615,17.7858469887495,0 -90.18614965459382,17.78365882540834,0 -90.18527662122239,17.78166669882369,0 -90.18426009134423,17.77967919381332,0 -90.18222158719391,17.77944484798322,0 -90.17963494292387,17.77979263318174,0 -90.17765794728032,17.7807801619927,0 -90.17599454907105,17.78145685168446,0 -90.17438578307444,17.78161442761529,0 -90.1734216083815,17.78122879778158,0 -90.17094647246552,17.77971741775457,0 -90.16950599515738,17.77770220966813,0 -90.16783865756413,17.77589481232921,0 -90.16567180331074,17.77516554456847,0 -90.16412365786098,17.7745424674983,0 -90.16309946214521,17.77406063665307,0 -90.16228039518218,17.77285093527313,0 -90.16182426544124,17.77186466707282,0 -90.16191834614558,17.77041090745129,0 -90.16269625787598,17.7683975309126,0 -90.16369918704866,17.76715908017472,0 -90.16495622370697,17.76631465134214,0 -90.16705666315265,17.76438813710605,0 -90.16916220128827,17.76373650506928,0 -90.17093466005025,17.76246576933868,0 -90.17124582659706,17.76102760837484,0 -90.17085649988609,17.75874091711665,0 -90.16977782672195,17.75694308832773,0 -90.16880829730475,17.75554715786147,0 -90.16858116701214,17.7547697922575,0 -90.16822175766166,17.75354997173515,0 -90.16811008166889,17.75238339509302,0 -90.16821110075408,17.75166811129615,0 -90.16876803348332,17.75050069860519,0 -90.16924334898336,17.74905445342758,0 -90.16906421238789,17.74794142372997,0 -90.16827127845291,17.74712666485284,0 -90.16635554871672,17.74591558430668,0 -90.16375889766262,17.74567089583303,0 -90.16246812642758,17.74597835633809,0 -90.16130387761081,17.74781244469883,0 -90.16075614639719,17.75068755025255,0 -90.16029969616693,17.75308347194679,0 -90.15916849563733,17.75637600845279,0 -90.15667205852694,17.75909206448048,0 -90.15526789059714,17.76084918434948,0 -90.15333158124227,17.76219718447425,0 -90.15042706532125,17.76421914066029,0 -90.14601216435342,17.76713645331441,0 -90.14394978744266,17.768203563738,0 -90.14215110721867,17.76908698047704,0 -90.14042056661829,17.76877502096086,0 -90.13923581028641,17.76801231627334,0 -90.13674484351075,17.7665997894111,0 -90.13520753595083,17.76543054195317,0 -90.13474443199057,17.76444901901744,0 -90.13477616842921,17.7625224857209,0 -90.13390549563374,17.76119880271362,0 -90.13285127182654,17.76078572151377,0 -90.13106435844887,17.76124424997565,0 -90.12906678798954,17.76217964162183,0 -90.12822354045919,17.76237288584753,0 -90.12664245133959,17.76289991555401,0 -90.12493068083585,17.76341212961154,0 -90.12290802288277,17.76320989942327,0 -90.12120394800483,17.76295963291531,0 -90.12013015627208,17.76276951890913,0 -90.11869782588317,17.76240602127574,0 -90.11713125245315,17.76170926250721,0 -90.11570233077219,17.76048939410288,0 -90.11426974952974,17.7581922562543,0 -90.11412270601406,17.75632667816833,0 -90.11442500964363,17.75402102977417,0 -90.11516659866062,17.75283443674913,0 -90.11643645299363,17.75164025177726,0 -90.11787372549304,17.75024030652845,0 -90.11821619890263,17.74928895596537,0 -90.11781005186893,17.74829219068489,0 -90.11732015315495,17.74764072030185,0 -90.11555618152377,17.74478375239033,0 -90.11494176031665,17.74291772363749,0 -90.11277647049489,17.74139478962907,0 -90.11110102823091,17.74069668868561,0 -90.10947246571577,17.74011215374025,0 -90.10820413326064,17.73941567056044,0 -90.10765696090698,17.73890839484424,0 -90.10730882550459,17.73799016829861,0 -90.10743773549268,17.73679379519214,0 -90.10831504839319,17.73563333259996,0 -90.10948808102407,17.73427708580293,0 -90.11071505903475,17.73315884403251,0 -90.11218992544646,17.73278364432129,0 -90.11433547473565,17.73231962560812,0 -90.11623980753308,17.73174476304489,0 -90.11676465934924,17.73096250187157,0 -90.11639095945834,17.730108528442,0 -90.11583537404765,17.72911412454697,0 -90.11554197244527,17.727714261259,0 -90.11565327246268,17.72629400111835,0 -90.11587459967912,17.72516566631696,0 -90.11586775372071,17.72406878971189,0 -90.1157228095105,17.72307831309685,0 -90.11595518508155,17.72195880714175,0 -90.11624529354876,17.72117650588725,0 -90.11645535069555,17.7207774158715,0 -90.11694641881161,17.71994960271304,0 -90.11763245815742,17.71905520267033,0 -90.11835344930792,17.71858039729571,0 -90.12001791402811,17.71834537388965,0 -90.1232273658934,17.71838746309713,0 -90.12490031658589,17.71827466167285,0 -90.12624155024565,17.71800119367377,0 -90.12804996907465,17.71755517452851,0 -90.12984975865896,17.71715123209745,0 -90.1313722387484,17.7157407430303,0 -90.13156397112641,17.71401138313662,0 -90.13124441157234,17.7129133550428,0 -90.13025650340953,17.71066791782884,0 -90.12931098026495,17.70920126280205,0 -90.12874950119691,17.70664485227682,0 -90.12756532876817,17.70446618022222,0 -90.12654226074409,17.70295374840999,0 -90.12531741609347,17.7013012016442,0 -90.12444965988865,17.70012069087842,0 -90.1238825355211,17.6990309391018,0 -90.12213570874867,17.69775480416784,0 -90.12143668748982,17.69606902261353,0 -90.1215014321417,17.69427937956721,0 -90.12304979348164,17.69251202288013,0 -90.12544944868735,17.69129669842402,0 -90.12858571611169,17.69000304769168,0 -90.13046968805043,17.68871867113573,0 -90.13293577294422,17.68651369954018,0 -90.1355498994714,17.68494329846396,0 -90.13707451187203,17.68377243717648,0 -90.1384347636216,17.68275633965388,0 -90.13965089062179,17.68147804929935,0 -90.14000244557542,17.67968384428087,0 -90.13929193912568,17.67758076717265,0 -90.13855090182327,17.67599225178234,0 -90.1378368813585,17.6746001752927,0 -90.13707070029979,17.67340177029478,0 -90.13651516229653,17.67171375752191,0 -90.13587432392782,17.67062330050278,0 -90.13529189946465,17.66916874744662,0 -90.13482305804975,17.66793422838053,0 -90.13332932999099,17.6673159634432,0 -90.13194158655766,17.66729219954591,0 -90.13052057821483,17.66829036322287,0 -90.12947670286486,17.66900401420042,0 -90.12777852240298,17.67073532221169,0 -90.12561122615494,17.67220295572905,0 -90.12376622410515,17.67213672135323,0 -90.12156587924412,17.67169392614209,0 -90.11999144505199,17.67101715417854,0 -90.11835824820649,17.67036877605007,0 -90.11751839994288,17.66988861450782,0 -90.1159034474239,17.66883499134091,0 -90.11467421399914,17.668180702999,0 -90.11275905290691,17.66714387763676,0 -90.11079311567761,17.66594586431853,0 -90.1091378019072,17.66477254154843,0 -90.10762793081868,17.66359944911031,0 -90.10665019869822,17.6617994959177,0 -90.1068141965424,17.65974264709656,0 -90.10763566244881,17.65824870045201,0 -90.10955636924827,17.6569284832636,0 -90.11173352082162,17.65603415723053,0 -90.11393334409743,17.65575206507361,0 -90.11584325801137,17.65477328647528,0 -90.11730400081177,17.6527914623968,0 -90.11843357878207,17.6504607010683,0 -90.11732794950957,17.64839595562112,0 -90.11564972395531,17.64634609266167,0 -90.11382389474849,17.64408503183102,0 -90.11317008187881,17.64333367082596,0 -90.11197185110623,17.64117135221895,0 -90.11204357126877,17.6395459250226,0 -90.1123137794211,17.63792150271513,0 -90.11408071516458,17.63636483695644,0 -90.1161238910743,17.63574919475202,0 -90.11759300102102,17.63436019546771,0 -90.11925130035323,17.63188165885588,0 -90.11903181512363,17.63001496548776,0 -90.11778147294672,17.62916583507713,0 -90.11623976244846,17.62863921194563,0 -90.11474523079418,17.62748761144007,0 -90.11402685624748,17.62569312952301,0 -90.11336027470649,17.624012480927,0 -90.1129442197179,17.6224138650148,0 -90.11270993842155,17.62095569783859,0 -90.11250111977573,17.61923915138046,0 -90.11287140798763,17.61817273709486,0 -90.11348016502016,17.61725155956832,0 -90.1143806023271,17.61542134273359,0 -90.1144646778784,17.61347534787706,0 -90.11448436471733,17.61203036823096,0 -90.11376102081726,17.61079203749093,0 -90.11315206376632,17.6101423747558,0 -90.11210126809884,17.60987231248278,0 -90.11103287660256,17.61031912408174,0 -90.10981162829125,17.61056769130442,0 -90.10825577622678,17.6104775535825,0 -90.1068042418795,17.60949717057824,0 -90.10527971687311,17.60774398909093,0 -90.10483930343423,17.60646102882699,0 -90.10465557771616,17.60445742204666,0 -90.10502344815035,17.60324773597902,0 -90.10563036422599,17.60203428851783,0 -90.1066085688951,17.60104842129385,0 -90.10753967410676,17.60014995131296,0 -90.10836667062269,17.59899036259739,0 -90.1087458605184,17.59786171108122,0 -90.10891663559912,17.59670834399519,0 -90.10916227465937,17.59580233529736,0 -90.10930417036201,17.59410268970701,0 -90.10878369203354,17.59279711029987,0 -90.1072015326905,17.5920337474913,0 -90.10479732597425,17.59102818442997,0 -90.10269271480111,17.59029688085807,0 -90.10053455419217,17.58992947512211,0 -90.09789046191588,17.58950345040964,0 -90.09624939625309,17.5886119226133,0 -90.09509012448272,17.58730130494382,0 -90.09280203627699,17.58554723419302,0 -90.09093245474261,17.58417508805083,0 -90.08942033343145,17.58312859575453,0 -90.0872018896824,17.58209650091593,0 -90.08481294137317,17.58070778193472,0 -90.08310515701648,17.57963250072565,0 -90.08227791137365,17.57867310842037,0 -90.08185605248524,17.57770738944398,0 -90.08142431374552,17.57615844328161,0 -90.08133039363022,17.57460422842536,0 -90.08155561545094,17.57194309823587,0 -90.08144633170764,17.56948164246582,0 -90.08100804210073,17.56754387321588,0 -90.08043793992736,17.56580261516861,0 -90.0793883644231,17.56367990028486,0 -90.07828551085926,17.56240066772882,0 -90.07685584495317,17.56177471397799,0 -90.07536629655078,17.56160342195826,0 -90.07260738240016,17.5622945097594,0 -90.06911841727408,17.5637747410862,0 -90.06643791429975,17.565112740876,0 -90.06260557519586,17.56627409147793,0 -90.05951307228194,17.56722946365377,0 -90.05620369220453,17.56734546804807,0 -90.05315366587753,17.56680919839162,0 -90.05023333857915,17.56594677035728,0 -90.04763997924712,17.56443103894797,0 -90.0454422566998,17.56232577850072,0 -90.04426989275485,17.56091774736883,0 -90.04285497436564,17.55891844930553,0 -90.04064200134715,17.55742154015657,0 -90.03814615101038,17.55603457861196,0 -90.03691927525473,17.55547490867221,0 -90.03392772305803,17.55447211459427,0 -90.03176202031615,17.55416819643867,0 -90.02885305565295,17.55383032113869,0 -90.02629157307854,17.55307006627647,0 -90.02397523076939,17.55210197713598,0 -90.02100337405594,17.55036135478056,0 -90.01896981028867,17.54870351006637,0 -90.01685622807307,17.54643599626085,0 -90.01577867153385,17.54494903988299,0 -90.01443409069614,17.54261966945704,0 -90.01382003003528,17.54125564081336,0 -90.01335099209604,17.53980622712034,0 -90.0131125365281,17.53820400467814,0 -90.01315381179542,17.53492089743835,0 -90.01362276983099,17.53317174583755,0 -90.01453911071846,17.5313661514533,0 -90.01575296856622,17.52948435992961,0 -90.01655231630176,17.52813442598774,0 -90.01729120079278,17.5276454012406,0 -90.01860459140335,17.52726706439127,0 -90.02094055338031,17.52699257231717,0 -90.023346567228,17.5264861419586,0 -90.02533247536984,17.52456829331414,0 -90.02569145141612,17.52219307584991,0 -90.02549665354078,17.52005564274856,0 -90.02409418148201,17.51871574763398,0 -90.02228427017404,17.51767314881634,0 -90.01946073513656,17.51731636728354,0 -90.01745678309496,17.51658244866958,0 -90.01532207383705,17.5154682778202,0 -90.01397680478652,17.51391208280103,0 -90.01378368524249,17.51126337285989,0 -90.01434754063041,17.50922426206468,0 -90.01464705966103,17.50776249832586,0 -90.0154487143388,17.50655587577079,0 -90.0168184851894,17.50507783510166,0 -90.01816373939216,17.50362404954735,0 -90.0193197285861,17.50277035411777,0 -90.0199297442912,17.50141189305521,0 -90.01941902399888,17.49943213434176,0 -90.01684174084745,17.49898066584098,0 -90.014402656914,17.49958486364101,0 -90.01026488003338,17.4998770252458,0 -90.00827122178296,17.49975437862498,0 -90.00444193801977,17.4994301862149,0 -90.00226238818675,17.49865608005788,0 -90.00072809870117,17.49795744727398,0 -89.99976270109457,17.49677759694691,0 -89.99981576233149,17.49520529779271,0 -89.99982946800762,17.493007303878,0 -90.00035035238547,17.49137497877579,0 -90.00101215280617,17.4899521612143,0 -90.002477749371,17.48752057486307,0 -90.00502916778616,17.48523641008263,0 -90.00783567744773,17.48333057836043,0 -90.00979597643229,17.48143754307982,0 -90.00952116902789,17.47986504527153,0 -90.00753995968435,17.47745839583927,0 -90.00457042587037,17.47549667215126,0 -90.00009768783484,17.47504318145367,0 -89.99707093471655,17.47407980017328,0 -89.99470863801454,17.47283114970505,0 -89.99257927442081,17.47121202039051,0 -89.99120169009582,17.4688018031552,0 -89.99074619198481,17.46724917325979,0 -89.99072733371405,17.46444613278957,0 -89.99100715197237,17.46207211317644,0 -89.9918052280704,17.45939161360597,0 -89.99259328070025,17.45745164856472,0 -89.9932935160767,17.45582454005979,0 -89.99424942417063,17.45400669036318,0 -89.99527661016285,17.45204478286256,0 -89.99551752907226,17.4492432579039,0 -89.99467388199521,17.4473295409412,0 -89.99360187243771,17.44606139565578,0 -89.99071468015504,17.44563163832394,0 -89.98887770153188,17.44570221863394,0 -89.98764952187794,17.44608708556682,0 -89.98637378024347,17.44648283385033,0 -89.98523065492124,17.44815287538923,0 -89.98419398109924,17.44909559757006,0 -89.98287906083593,17.44977301677044,0 -89.98105688468807,17.45002597483905,0 -89.97927112687863,17.45021972469912,0 -89.97771170190028,17.45014316169854,0 -89.97668399463477,17.44976286961001,0 -89.97515018617115,17.44784917959907,0 -89.97421703260542,17.44583079037335,0 -89.97344676044193,17.44393972616876,0 -89.97296556410231,17.44237455291512,0 -89.97256512451172,17.44029193733585,0 -89.97248339464117,17.43865784665864,0 -89.97269297552351,17.4369548498573,0 -89.97320727096951,17.43522421133273,0 -89.97402767263941,17.43363524345102,0 -89.97539776451934,17.43218139552817,0 -89.97745828929493,17.4303349836188,0 -89.97877546673614,17.42869079464587,0 -89.97984071806657,17.42685925473522,0 -89.9805576337059,17.42503292597475,0 -89.98139975969468,17.4217235764656,0 -89.98145350001478,17.41890381747986,0 -89.98137426386977,17.41708940523505,0 -89.98135719908932,17.41603852468863,0 -89.98107739265762,17.41413155501006,0 -89.98073776047305,17.41160435254864,0 -89.98016564290228,17.41008398293012,0 -89.97949480125691,17.40861286516851,0 -89.97877809000424,17.40738132421249,0 -89.97651899845528,17.40617281842074,0 -89.97395367569128,17.40449105972191,0 -89.9711963329032,17.40324213707653,0 -89.96865424373938,17.40299333327949,0 -89.96597445951883,17.40230889967485,0 -89.96468667266255,17.40075895890541,0 -89.96432529885625,17.39995207949424,0 -89.96385286794252,17.39843015587903,0 -89.96337890662231,17.39681269340279,0 -89.96245718565399,17.39520188029769,0 -89.96169320242088,17.39411429479759,0 -89.96018372620046,17.393099992651,0 -89.95860045538971,17.39268008825742,0 -89.95741434294645,17.39220076847072,0 -89.95692323575337,17.39186403454993,0 -89.95643591253574,17.39126732050188,0 -89.95607055015469,17.39033242696581,0 -89.95574106217954,17.38915236747461,0 -89.95537361147534,17.38794887096532,0 -89.95461123763168,17.38695678387076,0 -89.95376288648535,17.38649389704285,0 -89.95204727776829,17.38562473395147,0 -89.94947893132287,17.3844185990944,0 -89.94679891477028,17.38292794873254,0 -89.94432885822071,17.38148357764844,0 -89.94194772846366,17.37967089059658,0 -89.94085755746306,17.37860143127476,0 -89.93879840222009,17.37658286552045,0 -89.93705466134909,17.37530787129302,0 -89.93523411704099,17.37435783260322,0 -89.93305838137721,17.37328259698312,0 -89.93017565947518,17.37108261197388,0 -89.9284628414904,17.36907991003894,0 -89.92691402782653,17.36686038891873,0 -89.92617996502722,17.365717322569,0 -89.92514240274649,17.36407360789015,0 -89.92402106785607,17.36206050617011,0 -89.92285822886799,17.35987458505015,0 -89.92125879554099,17.3572701909883,0 -89.92074093824006,17.35674261110528,0 -89.91966450214478,17.35613145156734,0 -89.91811174508194,17.35560369158735,0 -89.91702569555889,17.3553901973214,0 -89.91549346186994,17.35515262671937,0 -89.91474048350528,17.35485780928814,0 -89.91358037663254,17.35398790136269,0 -89.91236334868316,17.35253779061924,0 -89.91134290501887,17.3514364791346,0 -89.91011723424592,17.3504451796023,0 -89.90903025347659,17.35017048924244,0 -89.90848977860431,17.35022422468861,0 -89.90774454410848,17.35041854888878,0 -89.90690548897284,17.35072126614916,0 -89.90573697775622,17.35133457359667,0 -89.90405063586475,17.35242939597542,0 -89.90257265075469,17.35361292202187,0 -89.90035274956125,17.35520475471321,0 -89.89827487096991,17.35671805645261,0 -89.89657371338589,17.35788949396097,0 -89.89495068473681,17.35896804596511,0 -89.89321836572067,17.36018578270124,0 -89.89095125977833,17.36182408594543,0 -89.88914168748741,17.36319581563427,0 -89.88697337450527,17.36504671928445,0 -89.88524740682763,17.36667714963151,0 -89.88356797017251,17.36823044500367,0 -89.88264187990779,17.36908478760086,0 -89.88217410192703,17.36971844671592,0 -89.88175719035958,17.37055014661887,0 -89.88129419063495,17.3714895441627,0 -89.88075326159461,17.37253709860825,0 -89.87966134345265,17.37399015169158,0 -89.87876991656212,17.37502746766346,0 -89.87804906138416,17.37577180309152,0 -89.8773391023074,17.37619487973811,0 -89.87603650407962,17.37639713614969,0 -89.87420423272435,17.37633178225256,0 -89.87324590931773,17.37614680097026,0 -89.87243015451037,17.37591389192865,0 -89.87131167658414,17.37567004295344,0 -89.87062781742338,17.37572574920129,0 -89.86945543083209,17.37610957731419,0 -89.86863710012877,17.37673296075402,0 -89.86759730539765,17.37745126652104,0 -89.86636883566537,17.37832518319591,0 -89.86540719755419,17.37895061383399,0 -89.86398908439179,17.37991898455896,0 -89.8631096496032,17.38071142343468,0 -89.86221618854674,17.38162638557948,0 -89.86159123691503,17.38239987913936,0 -89.86082726878772,17.38345059590444,0 -89.85981211696334,17.38473427058955,0 -89.85901795037559,17.38589245028989,0 -89.85830171907189,17.38694247691003,0 -89.85801156228327,17.38774174822044,0 -89.85797377411443,17.3883844976546,0 -89.85791079403764,17.38945574670147,0 -89.85799324859677,17.39066252820567,0 -89.85800369903316,17.39235964236072,0 -89.85785968556756,17.39334030833099,0 -89.85762061377879,17.39435291763004,0 -89.85715886656547,17.39538400773694,0 -89.85651816873519,17.39617300982452,0 -89.85612937362525,17.39677491480346,0 -89.85550625167294,17.39767069784516,0 -89.85518114057817,17.39827168981156,0 -89.85482988087988,17.39924003246758,0 -89.85466826578708,17.40011391573852,0 -89.85454348156624,17.40130837627005,0 -89.85456319022452,17.40257722148746,0 -89.85442580777779,17.40398593209751,0 -89.85422449489045,17.40538026744089,0 -89.85393572779782,17.40627126214786,0 -89.85325291212698,17.40742783974188,0 -89.85248524916398,17.40824923481876,0 -89.85114172355217,17.40891066870294,0 -89.84976135962495,17.40925151604525,0 -89.84829615629891,17.40925717043029,0 -89.84695478588671,17.40903168364849,0 -89.84560986526357,17.40857687632692,0 -89.84407315784949,17.4080789233645,0 -89.84251911441909,17.40748945972408,0 -89.84073647798961,17.40653626044701,0 -89.83954774801043,17.40588040053611,0 -89.83846883604512,17.40511593263569,0 -89.83731126045608,17.40441374076855,0 -89.83651134324558,17.40399507470562,0 -89.83534835517911,17.40345732361624,0 -89.83466749066011,17.4031994149194,0 -89.83376886231923,17.40302105360232,0 -89.83257727130393,17.4032100101652,0 -89.83166197845705,17.4032421262613,0 -89.83064657540008,17.40323743223114,0 -89.82899276873478,17.40314622444681,0 -89.82777508816024,17.40293413485329,0 -89.82679772835527,17.40281419885743,0 -89.82573752040096,17.40248518080167,0 -89.82442091184238,17.40231269920758,0 -89.8228215375223,17.40187661906431,0 -89.82162054361548,17.4014540014771,0 -89.82089783765096,17.40106283739042,0 -89.81961166589109,17.40027824836635,0 -89.81835156157844,17.39989467220552,0 -89.81709087564658,17.39947286781286,0 -89.81491549247393,17.39912131068465,0 -89.81294587939033,17.39920644663974,0 -89.81163513978791,17.39941607192203,0 -89.81086180532577,17.39961811418831,0 -89.81026965071939,17.39995139807372,0 -89.80997926959274,17.40049068168976,0 -89.80967482554313,17.40141244279716,0 -89.80937300826847,17.40250619257539,0 -89.80915080638033,17.4035988204572,0 -89.80890723757777,17.40459617949356,0 -89.8085661879965,17.40572870984094,0 -89.80814288695697,17.40669037290505,0 -89.80728838892958,17.40809773107377,0 -89.80621083475985,17.40924063170155,0 -89.80546757149604,17.41011122632825,0 -89.80454982148838,17.41129009912492,0 -89.80385014617156,17.41240855873872,0 -89.80352925441775,17.41355991609506,0 -89.80366181697302,17.41441818278186,0 -89.80409559563353,17.4154442365307,0 -89.80488739558643,17.41644613460221,0 -89.8056765764276,17.41727603913111,0 -89.80668356334388,17.41802641513768,0 -89.8074317778517,17.41878043189519,0 -89.80810738897445,17.41999420378878,0 -89.80841913935029,17.42084993730795,0 -89.80857778168446,17.42210922207465,0 -89.80829877338152,17.42339379176307,0 -89.80797760982661,17.42452604408625,0 -89.80752969299338,17.42518223403838,0 -89.80750186558255,17.42596629916825,0 -89.80765407900883,17.42680516778698,0 -89.80796379688068,17.42752713127393,0 -89.80816988707157,17.42798295999786,0 -89.80823984521408,17.42865096188398,0 -89.8079514726173,17.42932401741905,0 -89.80709075426415,17.43033008054246,0 -89.80678129850027,17.43092697654948,0 -89.80667384044473,17.43171216440913,0 -89.80662581264997,17.43247740045122,0 -89.80681638567903,17.43322015843646,0 -89.80708951661818,17.43415289145404,0 -89.80744374539438,17.43518004965186,0 -89.80776050335872,17.43636064683268,0 -89.80750080611114,17.43760671721595,0 -89.80696004926256,17.43870384032395,0 -89.80629866593793,17.43972620792665,0 -89.80565075101811,17.44032787686253,0 -89.80470624874194,17.44106752261689,0 -89.80407735560026,17.44161157754156,0 -89.80279731175627,17.44254708423319,0 -89.80169205399501,17.44319341279622,0 -89.80130468030406,17.44390608610978,0 -89.80100044446698,17.44484695694858,0 -89.80058200669374,17.44613348797294,0 -89.80034187301911,17.44736016669346,0 -89.80027654311296,17.44829767413102,0 -89.80052976696763,17.44923069676561,0 -89.80093789013361,17.44987482705768,0 -89.8017067289893,17.45066678740442,0 -89.80293583883021,17.45160516970648,0 -89.80372109425933,17.45216752090513,0 -89.80472126773519,17.45245924189657,0 -89.80577766152933,17.45252079679044,0 -89.80655209705751,17.45237607179401,0 -89.80837677087632,17.45189157957175,0 -89.80922468622531,17.45134441501468,0 -89.81009836728833,17.45117916141544,0 -89.81086050377174,17.45153155561926,0 -89.8116282146474,17.45224703136195,0 -89.81196114207722,17.4531789040518,0 -89.81183585173125,17.45409814144853,0 -89.81149536320366,17.45526890197981,0 -89.81125354253047,17.45638092576478,0 -89.81131184127572,17.4575842755787,0 -89.81168577546819,17.45859202292051,0 -89.81220466381447,17.45996088184768,0 -89.81268109815214,17.46115831431558,0 -89.81287849480579,17.46234057970345,0 -89.81308558447604,17.46415346400509,0 -89.81293222387148,17.46583765246985,0 -89.81280429700857,17.46658490284196,0 -89.81229541129069,17.46716552010243,0 -89.811076461063,17.46819580083172,0 -89.80995529459436,17.46911000976607,0 -89.80888798608423,17.4696411746318,0 -89.80784116883456,17.47021027276594,0 -89.80640431300546,17.47132006531076,0 -89.80483274138975,17.47273757449612,0 -89.80292556404326,17.47435094917673,0 -89.80190680525479,17.47545481699244,0 -89.80134836425074,17.47670510167139,0 -89.80073017852571,17.4779562280871,0 -89.80014479022887,17.47874815531997,0 -89.79953743683835,17.47940659304,0 -89.79873065691557,17.48004872584357,0 -89.79812680245111,17.48093647927853,0 -89.79812150771993,17.48189225470245,0 -89.79867203119028,17.48272551326473,0 -89.79944277710665,17.48363212098526,0 -89.80021148242426,17.48440495554765,0 -89.8008197154018,17.48510359405829,0 -89.80104783890424,17.4856929090989,0 -89.80127918477991,17.48649243182912,0 -89.80105603082808,17.48752773459156,0 -89.8004340122106,17.48853043642568,0 -89.79984801032208,17.48928414735603,0 -89.79864583806879,17.49012300122855,0 -89.79765744556559,17.49061478404047,0 -89.79591142958867,17.49105989349544,0 -89.79440086866073,17.49127230534107,0 -89.79272690011148,17.49121940823114,0 -89.79140642687626,17.49083658640646,0 -89.79052348815382,17.4904093764895,0 -89.78966659177968,17.49038319256955,0 -89.78863192428872,17.49045507302421,0 -89.78767807816044,17.490602269735,0 -89.7863692671171,17.49098381498815,0 -89.78559755685249,17.49131958714091,0 -89.78435080682847,17.49185316274633,0 -89.78336788561887,17.49270797322681,0 -89.78285999864096,17.4933649778173,0 -89.78207824680213,17.49435076233008,0 -89.7817735726732,17.49527251539731,0 -89.78178811845126,17.49622802222765,0 -89.78186153770987,17.49712536099934,0 -89.78221202547877,17.49790412969655,0 -89.78250044246359,17.49853085417902,0 -89.78261457179153,17.4994849636305,0 -89.7827076232164,17.50036291164124,0 -89.78259441359216,17.50208477702559,0 -89.78221152768496,17.50310319956217,0 -89.78202284868719,17.50379395686093,0 -89.7815166778709,17.50456562315895,0 -89.78071030760746,17.50524592625089,0 -89.77949950079703,17.50553049576924,0 -89.77836312047579,17.50546995942535,0 -89.77760863375073,17.50563344016341,0 -89.77678203556162,17.50629489863281,0 -89.77597738107129,17.5070898471792,0 -89.77556843349193,17.50770722740786,0 -89.775221265892,17.50845754261003,0 -89.77475546768653,17.50926686023435,0 -89.77390747450254,17.50983303776932,0 -89.7727578225674,17.5102122872477,0 -89.77168319010923,17.51028465286928,0 -89.77038367193717,17.50997786766284,0 -89.76890287779234,17.50953980388043,0 -89.76772373618996,17.509288662322,0 -89.76626894801149,17.50925161676178,0 -89.76518105319199,17.50976376318425,0 -89.76389485083578,17.51033601164,0 -89.76229575103928,17.51129490055666,0 -89.76123063800598,17.51199785539168,0 -89.76064555185745,17.51282792415022,0 -89.76019930382715,17.51361783013024,0 -89.75971755162399,17.51469494693847,0 -89.75935703331977,17.51588506278134,0 -89.75884957642498,17.51658024667975,0 -89.75813918395286,17.51702976482342,0 -89.75740511627841,17.51723112156134,0 -89.75676717127271,17.51720176490391,0 -89.75622592870465,17.51697991646645,0 -89.75574328615062,17.51668079368851,0 -89.75522052122088,17.51636311260107,0 -89.75450060042644,17.51618197107665,0 -89.75348306900696,17.51608141863316,0 -89.75243060205464,17.51630629359925,0 -89.75112438622372,17.5168787473897,0 -89.75009758747146,17.51748554672008,0 -89.74948819481713,17.51802920875567,0 -89.74897954014867,17.51864793083304,0 -89.7489720015665,17.51946996385993,0 -89.74928488247464,17.52040224040445,0 -89.74967686446227,17.52129518941259,0 -89.75032375672811,17.52191699556356,0 -89.7509259178901,17.52221447194692,0 -89.75211176851823,17.52290524779433,0 -89.75288020410026,17.52365915772909,0 -89.75335159801205,17.52453187839866,0 -89.75334235219967,17.52523924519248,0 -89.75309235100232,17.52583526974839,0 -89.75248986601558,17.52683759650906,0 -89.75178431994304,17.52761197876458,0 -89.75171617761282,17.52837750777908,0 -89.75182730734643,17.52914054689877,0 -89.75243613011955,17.5298775574217,0 -89.75334259273325,17.53053397084683,0 -89.75403225829126,17.53134630952248,0 -89.75375107409602,17.53251620491892,0 -89.75277154713037,17.53361934840008,0 -89.75196320880542,17.53418490251078,0 -89.75127409530712,17.53472968330426,0 -89.75012970469844,17.53547193001567,0 -89.74930200570812,17.53607597321905,0 -89.74779327558745,17.53644097367059,0 -89.74667746755883,17.53643733665482,0 -89.74582177042761,17.53650654583337,0 -89.74485000501882,17.53680673576421,0 -89.74402256746176,17.53742987075737,0 -89.74309638564914,17.53811171472622,0 -89.7421459634468,17.53850717069003,0 -89.74089328223124,17.53867743000944,0 -89.73956034142311,17.5388105625788,0 -89.73860416239216,17.53882378806799,0 -89.73757490298499,17.5392776581535,0 -89.73662790263845,17.53990241943789,0 -89.73600220783847,17.54069477047148,0 -89.73557944480802,17.54173280847323,0 -89.73535531286807,17.54272987248734,0 -89.73537453476956,17.54401029576794,0 -89.73563424703936,17.54538296955322,0 -89.73581112248763,17.54654652499418,0 -89.73601050606403,17.54788180147376,0 -89.73590331995929,17.54870521701731,0 -89.73532002339695,17.54966901620569,0 -89.73441739911429,17.55059899697253,0 -89.73305541522343,17.55145885979819,0 -89.73188432385321,17.5517617507358,0 -89.73075135221592,17.55194942036676,0 -89.72968244011702,17.55242292250677,0 -89.72859646317499,17.55308780315731,0 -89.72741287034196,17.55388782815952,0 -89.72618713284839,17.55453550904636,0 -89.72516118207423,17.55521866168162,0 -89.72429889257513,17.55618627987411,0 -89.72351942957411,17.55736301906772,0 -89.72301230191746,17.55809636548391,0 -89.72240355549548,17.55869730511441,0 -89.72153380699859,17.55916802965436,0 -89.72026388039762,17.55952956440981,0 -89.71871502511233,17.55989492510399,0 -89.71785562167194,17.56005055589013,0 -89.71746035563196,17.56027007358483,0 -89.71693940617111,17.56061365266022,0 -89.71651408595893,17.56095591738494,0 -89.71630030091073,17.56158582447607,0 -89.71618328752686,17.56229086259687,0 -89.71614916179871,17.5632088503046,0 -89.71626053975011,17.5642624676146,0 -89.71641699795912,17.56513196169046,0 -89.71671325700201,17.56575486339879,0 -89.71716776699635,17.56629913029782,0 -89.71744740686628,17.56687638273679,0 -89.7176145615386,17.56739401253957,0 -89.7177200161659,17.56805011770033,0 -89.71757158631034,17.56878617183246,0 -89.71732843339034,17.56958469557163,0 -89.71681179781118,17.57021876553264,0 -89.71621728796381,17.57097624018513,0 -89.71549731146825,17.57187306473135,0 -89.71491850255688,17.57261502907136,0 -89.71454439476837,17.57318596972755,0 -89.71437750094047,17.57375406491237,0 -89.71421311619096,17.57449033751429,0 -89.71405055588838,17.57534892098765,0 -89.71399752050468,17.5760683727714,0 -89.71412142219921,17.5768924390011,0 -89.71417768575418,17.57745746999269,0 -89.71441362731504,17.5783105810823,0 -89.714901189987,17.57893085558338,0 -89.71554541784936,17.57936547221771,0 -89.71648840071884,17.5795207248158,0 -89.7177349335561,17.57971767452115,0 -89.71885737607928,17.58014570223078,0 -89.71959634278311,17.58051783274083,0 -89.72025835620795,17.58107452242026,0 -89.72043034234518,17.58191321041268,0 -89.72058661904265,17.58276740620634,0 -89.72056617948439,17.58353228334856,0 -89.72053277461224,17.58449613385665,0 -89.72028939572432,17.58527937245898,0 -89.71985930288665,17.58637101983959,0 -89.71936086672468,17.5871577691415,0 -89.7187476380229,17.58773201051028,0 -89.71793151822285,17.58859958875,0 -89.71719486731631,17.58945077946156,0 -89.71624846087474,17.59013664124417,0 -89.71526696582424,17.59060889422297,0 -89.71434900159237,17.5910649779185,0 -89.71381088226657,17.59133233562595,0 -89.71353193201163,17.59187138728786,0 -89.71325549202288,17.59257861602735,0 -89.7130419026285,17.59322381331815,0 -89.71265318397521,17.59388670805545,0 -89.71200688696219,17.59438492782065,0 -89.71120139853633,17.59490062343163,0 -89.71034511454484,17.59521821736594,0 -89.70913742604691,17.59549475298934,0 -89.70792631378788,17.59554194813085,0 -89.70706409462952,17.59546201719774,0 -89.70565849108986,17.5952977756692,0 -89.70434876651231,17.59514750290417,0 -89.70289465738105,17.59493802900862,0 -89.70172909264232,17.5948316414003,0 -89.70091583744555,17.59482747344252,0 -89.70015199789871,17.59492967127484,0 -89.69926266772579,17.59517121061756,0 -89.69847012119452,17.5954878844022,0 -89.69742636174469,17.59606795328936,0 -89.69684127918644,17.59639707947887,0 -89.69612843172862,17.59671265650557,0 -89.69529144894167,17.59725930806743,0 -89.69437656506823,17.59792935701628,0 -89.693873675437,17.59842556806653,0 -89.69340380123472,17.59899778867203,0 -89.69318990711697,17.59962768568114,0 -89.69315591235066,17.60056097229089,0 -89.69313831390357,17.60152461955344,0 -89.69311686072635,17.60222835235087,0 -89.69304962122898,17.60307033933929,0 -89.69279220400328,17.60399138159755,0 -89.69249949790078,17.60468352243807,0 -89.69217399737889,17.60531494164239,0 -89.69164305179248,17.60607149980207,0 -89.69141365706825,17.60673219206497,0 -89.69151838290567,17.60734245145671,0 -89.69181329199922,17.60787365591373,0 -89.6923830902268,17.60866107675486,0 -89.69285564697405,17.60934277702446,0 -89.6933010861695,17.6103459812603,0 -89.69329535398249,17.61103420690158,0 -89.69322811810598,17.61187619361621,0 -89.69326040051975,17.61297678871778,0 -89.69334164967553,17.61415317602975,0 -89.69332905508573,17.6154531814991,0 -89.69317115205013,17.61663283338879,0 -89.69297613983025,17.61746127223156,0 -89.69265085167494,17.61810798345637,0 -89.69191238036547,17.61885208652633,0 -89.69105957268592,17.61941424133947,0 -89.69021862149418,17.61970097202722,0 -89.68924966107208,17.61995886039692,0 -89.68810349904975,17.62009682175462,0 -89.68713407899698,17.62032412214613,0 -89.68648444528581,17.62060823152483,0 -89.685839564223,17.62121341108737,0 -89.68537074535257,17.62186206858409,0 -89.68477368928293,17.62246659438635,0 -89.68395589651334,17.62324233776148,0 -89.68302128184131,17.62366794611968,0 -89.68197165835561,17.62386573073545,0 -89.68091615449499,17.62366599078346,0 -89.67971534395429,17.62334588106997,0 -89.67859403330583,17.62300939142998,0 -89.67760457117012,17.62296165874325,0 -89.67644603773047,17.62334440062688,0 -89.67573665459429,17.62390455059837,0 -89.67480877800459,17.62478880136242,0 -89.67438841924435,17.62548265808933,0 -89.6739918948825,17.62671142309799,0 -89.67399038268842,17.62769015356866,0 -89.67436907125713,17.6284955113871,0 -89.67507877490719,17.62903640730416,0 -89.67595470509644,17.63003381356846,0 -89.67643314338436,17.63111307322158,0 -89.67708210776277,17.63293933809139,0 -89.67739736076537,17.63484659386567,0 -89.67752795704224,17.63612937273975,0 -89.67757905357843,17.63742852361795,0 -89.67777050140464,17.63851167507683,0 -89.6780230240585,17.63941048851423,0 -89.67845796419304,17.64078088244936,0 -89.67885694972138,17.64187650237027,0 -89.67947262889753,17.64252569810724,0 -89.67997125925821,17.64280946925014,0 -89.68086741535006,17.64301136886305,0 -89.68182645223096,17.64315123923469,0 -89.68324679773704,17.64320836139042,0 -89.68464666389254,17.64295990793493,0 -89.68651100345248,17.64284274189782,0 -89.68805755051771,17.64280635540532,0 -89.68962344691396,17.64299907511742,0 -89.69136793271919,17.64340343240504,0 -89.6925105624037,17.64409125801287,0 -89.69343199973729,17.64491972927878,0 -89.69382539834257,17.64563307975255,0 -89.69409737133844,17.64676097680235,0 -89.69395451279838,17.64787925490866,0 -89.69350593898214,17.64881820864734,0 -89.69275551156707,17.64983774967703,0 -89.69184037965073,17.6505078210453,0 -89.69078240115685,17.65122571713011,0 -89.69021422310465,17.65163107518236,0 -89.68947380666876,17.6522528743677,0 -89.68910175567473,17.65297668653918,0 -89.68891788690279,17.65348383853378,0 -89.68884610114468,17.65402004430972,0 -89.6888205666492,17.65444857341348,0 -89.68894355401122,17.6552115017649,0 -89.68924423460749,17.65612492445578,0 -89.68962056532575,17.65676205416345,0 -89.69042975094717,17.65754618951171,0 -89.69138656382448,17.65860356075846,0 -89.69244066593703,17.65976664007225,0 -89.69310634900771,17.66055272380803,0 -89.69356084867474,17.66108172875875,0 -89.69403403085546,17.6617939817573,0 -89.69439785985516,17.66266065099607,0 -89.6947149881042,17.66360441890753,0 -89.69489086677605,17.6647030408324,0 -89.69509727771626,17.66570949163478,0 -89.69527452969962,17.66689984615074,0 -89.69536999308241,17.6679536917791,0 -89.69540303254047,17.6691001446981,0 -89.6952604128482,17.6702337117526,0 -89.69520254903792,17.67170254333425,0 -89.69507884000129,17.67303464827396,0 -89.69489065161406,17.6743217603506,0 -89.69456826123388,17.67516724075345,0 -89.6941818446373,17.67599830583964,0 -89.69401666044446,17.67668871180939,0 -89.69418458277164,17.67725221856022,0 -89.69446187085316,17.67766130605418,0 -89.69488885772338,17.6784812276729,0 -89.69509005159192,17.67913602950413,0 -89.6949749977648,17.67997866967146,0 -89.69453981608585,17.68074923618901,0 -89.69402465587578,17.68150560579028,0 -89.69325247622436,17.68214315832113,0 -89.69247678253826,17.68265348759205,0 -89.69141977634625,17.68344785506133,0 -89.69072596103821,17.68399257435549,0 -89.68982820901125,17.68476946342404,0 -89.68951786256684,17.68535480927124,0 -89.68945085991827,17.68621208418729,0 -89.68960647417032,17.68702043723838,0 -89.6896650240146,17.68773836534691,0 -89.6895360436624,17.68871882502567,0 -89.68943668643719,17.68954595831973,0 -89.68938244762298,17.69018896899815,0 -89.68953875071696,17.69104318836359,0 -89.6896576898355,17.69153090818073,0 -89.69003548061794,17.69225975878232,0 -89.69067098881555,17.69315329313255,0 -89.69112535046375,17.69366700305723,0 -89.6917608695271,17.69456053236601,0 -89.69239639523721,17.69545405869398,0 -89.69292118446465,17.69641026798725,0 -89.69318757290556,17.69715592816361,0 -89.69342936211402,17.6983912707177,0 -89.69335030978634,17.69950867457015,0 -89.69325393749801,17.70053456350915,0 -89.69296341270763,17.70137960928774,0 -89.69262001344094,17.70188895430234,0 -89.69200521201461,17.70238672625836,0 -89.69146811172551,17.70274580343767,0 -89.69070632195397,17.70301620473422,0 -89.69020020801992,17.70331368617551,0 -89.68993518724746,17.70373020183319,0 -89.68968885152604,17.70432996647838,0 -89.68955485906197,17.70497406898079,0 -89.68926271689303,17.70571208945073,0 -89.68889149771992,17.70649706863594,0 -89.68842433714458,17.70726806869865,0 -89.68753626638055,17.70870238911225,0 -89.68711900091824,17.70961033344565,0 -89.68681020823357,17.71030270361645,0 -89.68669238374805,17.71096187652434,0 -89.68688243335953,17.71193797108133,0 -89.6872281362317,17.7126519690978,0 -89.68758546562175,17.71307525709053,0 -89.68810665002422,17.71378685068218,0 -89.6891581444828,17.71475114464678,0 -89.69010049146576,17.71588513996903,0 -89.69082862185786,17.71656330384808,0 -89.69142548522576,17.71699859123702,0 -89.69229240476466,17.71735371250976,0 -89.69361034115963,17.71799318972159,0 -89.69510170880926,17.71849264754525,0 -89.69670612442188,17.7190822918567,0 -89.69738391615238,17.71959290629679,0 -89.69796828292162,17.72025772198581,0 -89.69838266522063,17.72129187999688,0 -89.69834853840467,17.72220986790741,0 -89.69821212443328,17.72375623327916,0 -89.69832203472117,17.72470282450928,0 -89.69847477033071,17.72531240312562,0 -89.69880711493221,17.72619476660546,0 -89.6992848760836,17.72719746425973,0 -89.69977653503204,17.72806234117429,0 -89.70054124263305,17.72904579345179,0 -89.70091229967053,17.72931594041755,0 -89.70160174185396,17.72953582653047,0 -89.70265765934917,17.72972007777437,0 -89.70403333831779,17.72994579158981,0 -89.7050767485368,17.73035958004554,0 -89.70573819404825,17.73083979865602,0 -89.70625973453969,17.73156661490505,0 -89.70676762296652,17.73244653638209,0 -89.70724360911149,17.73332689620034,0 -89.7075429581962,17.73413323333492,0 -89.7076973455619,17.73484981978417,0 -89.70774097571534,17.73562910256025,0 -89.70783017037186,17.73625483748452,0 -89.70803035533311,17.73683316408317,0 -89.70829343890378,17.73734945422269,0 -89.70873639010057,17.73815380456167,0 -89.70895368515187,17.73880835240607,0 -89.70904564736485,17.73961754983653,0 -89.70897530615935,17.74024548735224,0 -89.70887397588686,17.7409350203951,0 -89.70858142049151,17.74164248710216,0 -89.70811037250144,17.7421536250857,0 -89.70752461383593,17.74249973492729,0 -89.70727315730757,17.74270134820807,0 -89.70682020718057,17.7430898989917,0 -89.70604959626685,17.74357840809056,0 -89.70554111904951,17.74425444562083,0 -89.70527425942639,17.74508006686276,0 -89.70540684700049,17.74593840516448,0 -89.70589813792745,17.74677267694174,0 -89.70669089159125,17.74775570279378,0 -89.70729898327342,17.74839720840681,0 -89.70820480185938,17.74893902384513,0 -89.70933029793737,17.74949691252418,0 -89.71035550408685,17.75001795127452,0 -89.71136077146768,17.75053925975175,0 -89.71238685255597,17.75111761849465,0 -89.71343490136204,17.75182946997569,0 -89.71423872523928,17.75221974742596,0 -89.71544374584681,17.75275737972608,0 -89.71646956208602,17.75331660275469,0 -89.71765580550908,17.75393093866107,0 -89.71840067904385,17.75437935825857,0 -89.7192877673382,17.75499783276166,0 -89.7200150160032,17.75559940687191,0 -89.72070324734992,17.75625886336428,0 -89.72173603760795,17.75727670810138,0 -89.72248643019901,17.75808820989969,0 -89.72329897927587,17.75905176062027,0 -89.72397221191486,17.76003635876208,0 -89.724426635494,17.7610622262536,0 -89.72457899135046,17.76190114833476,0 -89.72466861756141,17.76254979701777,0 -89.72464175829202,17.76341032632678,0 -89.72477764877156,17.7644788515978,0 -89.72500863506272,17.76524022027215,0 -89.7253783739873,17.7659423137392,0 -89.72604585243063,17.76654468880075,0 -89.72701339093791,17.7672002261362,0 -89.72772106090817,17.76782114895256,0 -89.72806419970689,17.76808397188934,0 -89.72833654844271,17.76894033040959,0 -89.72827097877502,17.76987785522166,0 -89.72799325389992,17.77129619911727,0 -89.72777217430327,17.77250349404857,0 -89.72749009327863,17.77363518085772,0 -89.72667148231864,17.77490814367935,0 -89.72602310270109,17.7755670685146,0 -89.72515298505846,17.77607616274294,0 -89.72466301085856,17.77665642041925,0 -89.72411493157156,17.77735217328785,0 -89.723669190848,17.77821853197112,0 -89.72344170555019,17.77900539472543,0 -89.72321479817779,17.7798304784941,0 -89.72300812624773,17.78067439519166,0 -89.72270982771954,17.78205479464129,0 -89.72242741788554,17.78316736901236,0 -89.72200073682301,17.78397611731985,0 -89.72128957060877,17.78444475972665,0 -89.72059458435201,17.78466468531519,0 -89.71945640298162,17.78460405028307,0 -89.71815719265985,17.78445007259479,0 -89.7170022441841,17.78459991691738,0 -89.71573107380425,17.78498074371168,0 -89.71398461202811,17.78559753272823,0 -89.71277760059981,17.78626417217323,0 -89.7117908752783,17.78698509588416,0 -89.71072607982103,17.78782178562077,0 -89.70966185102124,17.78869669229432,0 -89.70850132898653,17.78980230459176,0 -89.70773284790144,17.79044373079926,0 -89.70670358708699,17.7909931897765,0 -89.70549420424193,17.79150690614618,0 -89.70392314306338,17.79185358316651,0 -89.70283027233265,17.79215541091823,0 -89.70140401739894,17.79284413458241,0 -89.70089339551495,17.79338640219434,0 -89.70036655948012,17.79417738559184,0 -89.69977728387371,17.79479719650891,0 -89.69902639770135,17.7952854327641,0 -89.69837065639878,17.79546651594994,0 -89.69761315568334,17.7955151967889,0 -89.69669347451787,17.7953940773617,0 -89.69553354044329,17.79521892056603,0 -89.69481507622822,17.7952097076896,0 -89.69410321035078,17.79564004432241,0 -89.69329302748493,17.79616730753902,0 -89.69280547415588,17.79691950441944,0 -89.69239828927384,17.79770882376873,0 -89.69177566741965,17.7987687178663,0 -89.6912747452115,17.7999607401925,0 -89.69076751126389,17.80073231988092,0 -89.69013999919326,17.80146732395301,0 -89.68934009276516,17.80268257245156,0 -89.68808818974838,17.80436279463474,0 -89.68730563162993,17.8054057642445,0 -89.68658119938176,17.8063332427696,0 -89.68573533752065,17.80714769811477,0 -89.68477033449031,17.80800201742311,0 -89.68430753183995,17.80907881583378,0 -89.68409951281568,17.80984627395588,0 -89.68431075503402,17.81062708815513,0 -89.68465936961294,17.81125309441584,0 -89.68566895896522,17.81204205095782,0 -89.68627637760918,17.81262626588805,0 -89.68739376100424,17.81394894883286,0 -89.68863631817057,17.81563308478504,0 -89.68963689573606,17.81714850719851,0 -89.69023816344115,17.8186503072838,0 -89.6912043228882,17.82052937507757,0 -89.69214768084034,17.82221760067453,0 -89.6926996079671,17.82308927674845,0 -89.6929149320753,17.82413762655937,0 -89.69281302670964,17.82532415487325,0 -89.69273337232512,17.8266632954193,0 -89.69258093100773,17.82714326984099,0 -89.69221331463925,17.82791293470911,0 -89.69111173624221,17.82897944096198,0 -89.68952466376274,17.82961298831065,0 -89.68812936716949,17.82972778006886,0 -89.68619360670429,17.82973530944087,0 -89.68485329320039,17.82952436683233,0 -89.68425555178086,17.82958993120102,0 -89.6836609597875,17.82986571546725,0 -89.68271521958592,17.8306815440768,0 -89.68244331322208,17.83118227074756,0 -89.6822341289686,17.83187328551872,0 -89.6820237984611,17.8324878559119,0 -89.68146145336254,17.8335851377684,0 -89.68111029667256,17.83412518217471,0 -89.68053907182308,17.83463001856668,0 -89.67974606067285,17.83498497854429,0 -89.67909129476107,17.83524246282819,0 -89.67831251343952,17.83521492113458,0 -89.67755197111451,17.83507243567691,0 -89.67671018463069,17.83483548591546,0 -89.67598583916931,17.83444400143183,0 -89.67519820803705,17.83382400005839,0 -89.67386412048336,17.83269537295981,0 -89.6728718310237,17.83173409113491,0 -89.67202293516088,17.83101933716354,0 -89.67055092248359,17.83000726089755,0 -89.6694016005858,17.82922014181931,0 -89.66833381064637,17.82854659160403,0 -89.66740854856994,17.82806223949145,0 -89.66665003173409,17.82805348553013,0 -89.66567515477932,17.82825795019577,0 -89.66502408178985,17.82876383441872,0 -89.66447476355506,17.82940213489992,0 -89.66394681665027,17.83013571888635,0 -89.66332080173315,17.83098533138107,0 -89.66244219913584,17.83229715402626,0 -89.66151913085196,17.83330373602058,0 -89.66024141856141,17.83462099324383,0 -89.65915670364615,17.83549596281979,0 -89.65794941309899,17.83618144376835,0 -89.65691461324005,17.83638668691599,0 -89.65573729283156,17.83640271082731,0 -89.65454228364959,17.8365718910919,0 -89.6533501038052,17.8369321795369,0 -89.65214334321375,17.83765585172372,0 -89.6515731468668,17.83823706156933,0 -89.65066456185241,17.83888021300504,0 -89.64938191621542,17.83987251741028,0 -89.64799891432011,17.84082794602339,0 -89.64736741475366,17.84131440091416,0 -89.64612153457792,17.84209591898465,0 -89.6448731007205,17.84270542569676,0 -89.64332419485081,17.84324253453888,0 -89.64181660017617,17.8438746502662,0 -89.64130226669742,17.8441874623655,0 -89.64061227814325,17.84477026820353,0 -89.64006535982566,17.84558052230371,0 -89.63990098409812,17.84661498523086,0 -89.63969810503919,17.84774554684703,0 -89.6391927791703,17.84866993016972,0 -89.63884005111386,17.84911435982679,0 -89.63800301421942,17.84920214458957,0 -89.63704313895937,17.84908131551419,0 -89.63613975371308,17.84873033123715,0 -89.6351894210888,17.84790208700782,0 -89.63475908224504,17.84714327663533,0 -89.63468542338255,17.84620760750859,0 -89.63449287461914,17.84533089054185,0 -89.63438099578252,17.84451043061577,0 -89.6338865835297,17.84346574779572,0 -89.63311504855157,17.84257772796205,0 -89.63168386359808,17.84162213971412,0 -89.63015600517029,17.84087811439264,0 -89.62870966412666,17.84024767147482,0 -89.62720627105725,17.83980914165228,0 -89.62626584146567,17.8396497593046,0 -89.62500724715825,17.83957111526236,0 -89.62351282897356,17.83974413819878,0 -89.62233545468031,17.83975996363363,0 -89.62089557894996,17.83956903424368,0 -89.61941075951239,17.83903461281366,0 -89.61807545296253,17.83839094733694,0 -89.61691183209692,17.83866461811845,0 -89.615907928261,17.83962431162688,0 -89.61485252317853,17.84115816675171,0 -89.61400747619876,17.84274654749153,0 -89.61376235667126,17.84441291100402,0 -89.61370144851648,17.84639221813182,0 -89.6138159630124,17.84808243671008,0 -89.61434622196001,17.84953769252929,0 -89.61532761652212,17.85113026539555,0 -89.61598393171404,17.8530139292367,0 -89.61555627990253,17.85448202567643,0 -89.61494187900922,17.85546517283947,0 -89.61387172309784,17.85599564891646,0 -89.61309547686909,17.85614942211819,0 -89.61147473296288,17.85588439779119,0 -89.60966851755845,17.85522040803441,0 -89.60810054790792,17.85446719194663,0 -89.60626065969321,17.85354555254295,0 -89.60438751323768,17.85239494607329,0 -89.60127868859504,17.85068732356514,0 -89.59994985460882,17.84990216926756,0 -89.59835660979466,17.84946461568975,0 -89.59466248423873,17.84868224223057,0 -89.59322142782507,17.8484146643002,0 -89.59172714860901,17.84860656932391,0 -89.58996551997252,17.84894538436729,0 -89.58856435498652,17.84936542352227,0 -89.58623683059184,17.84991243571517,0 -89.58399495488537,17.85017154372918,0 -89.58168492197211,17.84985804146283,0 -89.57979440967357,17.84956763698628,0 -89.57737083716444,17.84968570009437,0 -89.57504201770499,17.85014657633962,0 -89.57349606196686,17.85091251774604,0 -89.57162450035098,17.85194081287728,0 -89.57009210681885,17.8536528126633,0 -89.56909278702216,17.85495633673454,0 -89.56733195934412,17.85744554437683,0 -89.5654579156796,17.86039502532115,0 -89.56376303475548,17.86331346348261,0 -89.56183146680107,17.86643572665765,0 -89.56133318445586,17.8671878180997,0 -89.56043710788134,17.86943622070096,0 -89.5598371267248,17.87145133373388,0 -89.55912353408659,17.87389805938108,0 -89.55870604941043,17.87611149715191,0 -89.55837057833457,17.87777903773333,0 -89.55860357931032,17.87941043660629,0 -89.55891983781341,17.88058194516733,0 -89.55942191672477,17.88218113116183,0 -89.55964712859434,17.88326780964023,0 -89.55969474619157,17.8845001954992,0 -89.55944376328731,17.88579385580523,0 -89.55886751853443,17.88737853814806,0 -89.55793318167889,17.88905394920691,0 -89.55771582524102,17.89060523953651,0 -89.5580710936508,17.89240707768339,0 -89.55857239095558,17.89394892230221,0 -89.55862207005462,17.89532465418814,0 -89.55874068704414,17.89733032235693,0 -89.55829488292397,17.8996588328798,0 -89.55707378408769,17.90222693203094,0 -89.55552119648286,17.90465600830858,0 -89.5548788229332,17.90581143507049,0 -89.55507822035062,17.90718520278296,0 -89.5559897580554,17.90809081724538,0 -89.55729718912592,17.90945001611215,0 -89.55776407607117,17.91067688716714,0 -89.55776128369556,17.91256945159763,0 -89.55740159492724,17.91463875813696,0 -89.5572794252473,17.9165615672833,0 -89.55755645748553,17.91916731647412,0 -89.55845377466898,17.92116273306284,0 -89.55979869725087,17.92303754986593,0 -89.56190062261568,17.92547586732287,0 -89.56290420783664,17.92652359252279,0 -89.56426348159144,17.92730854711671,0 -89.56564280163283,17.92740503855311,0 -89.56760994563257,17.92671954368353,0 -89.56983957955511,17.92554309460233,0 -89.57141817629936,17.92492005135858,0 -89.57353956379228,17.92454787872767,0 -89.57518798108659,17.92461206616915,0 -89.57692873237663,17.92484706083899,0 -89.57872440178649,17.92473721966695,0 -89.58000222064119,17.9240320787744,0 -89.58183574652622,17.9224019750918,0 -89.58420788210053,17.9207360236474,0 -89.58617485826151,17.92005035871753,0 -89.58793801562055,17.91976882631634,0 -89.58996033481273,17.92083150615099,0 -89.59087460883515,17.92190893511451,0 -89.59177187920923,17.92387547945496,0 -89.5921441916487,17.92475940811655,0 -89.5919949640078,17.92685460049462,0 -89.59190855562819,17.92914967279007,0 -89.5921191380296,17.93126873865849,0 -89.59246402837977,17.93232507394281,0 -89.59428690234783,17.9340785241614,0 -89.59674085351362,17.93596688649961,0 -89.59841656685091,17.93789429882236,0 -89.60005566401919,17.9393634013073,0 -89.60082579827227,17.94081545297704,0 -89.60078810874215,17.94233566919228,0 -89.60003452378592,17.94406618988466,0 -89.59841484242928,17.94598034584296,0 -89.59670527113447,17.94789569438673,0 -89.59538002343764,17.9494618067984,0 -89.5938002353775,17.95206357497894,0 -89.59277906322629,17.9539410243858,0 -89.59202034609162,17.95532750822462,0 -89.5916589573763,17.95725348865264,0 -89.59144231754267,17.95883344850483,0 -89.59179731504955,17.96057781609129,0 -89.59247387476755,17.96177308067815,0 -89.59377907300534,17.96293126328477,0 -89.59555770110065,17.96368166679794,0 -89.59938165446914,17.96497812909478,0 -89.60336257146145,17.96675985522553,0 -89.60526235025969,17.96759455486494,0 -89.60762241580966,17.96916855907639,0 -89.60902478576934,17.97081276464053,0 -89.61056217803154,17.97348738659348,0 -89.61214477116735,17.9751578084964,0 -89.6133594768085,17.9762597039795,0 -89.61629016919854,17.97791190608834,0 -89.61816904067672,17.97934888076831,0 -89.61942096008376,17.98093767462235,0 -89.62089826852637,17.98358432278394,0 -89.62188486191572,17.98546341540773,0 -89.62334572021359,17.98699200022317,0 -89.62417324161869,17.98824241768914,0 -89.62470670602885,17.98986956641322,0 -89.62428277655617,17.9915957043835,0 -89.62358666548796,17.99315348941779,0 -89.6222943253991,17.99492005932886,0 -89.62047031271882,17.99720993749391,0 -89.61770657629773,18.0008028099435,0 -89.61571072104823,18.00363977339622,0 -89.61495415233905,18.00516968339542,0 -89.61476557155522,18.00660590014527,0 -89.61515683905245,18.00875111805498,0 -89.61578104512438,18.01043441173387,0 -89.61619637511969,18.01217787234463,0 -89.6161036202168,18.01401422058374,0 -89.61612436673602,18.01541893399381,0 -89.61622155726226,18.01794087368229,0 -89.61654787571497,18.01974288034494,0 -89.61761397816525,18.02090406333558,0 -89.61918609007665,18.02182900152506,0 -89.62111523957753,18.02257704763024,0 -89.6237053126339,18.02343080105292,0 -89.62704366006243,18.02421700833371,0 -89.62855548817124,18.02511400657372,0 -89.62946761679537,18.02599047275915,0 -89.62966443868673,18.02713471916597,0 -89.62947427737386,18.02845626591685,0 -89.62868949747872,18.03010130115644,0 -89.62751302590237,18.03160829270267,0 -89.62576208193566,18.03277900498251,0 -89.62362453283046,18.03415566316396,0 -89.62111097954079,18.03645494251136,0 -89.61907088683701,18.0383463556607,0 -89.61668132420856,18.04093064244303,0 -89.61538141891964,18.04220986364835,0 -89.61383127848939,18.04481143579018,0 -89.61331558330076,18.04642411741103,0 -89.61334143298521,18.04817284029784,0 -89.61361509008677,18.05046300310272,0 -89.61398036234132,18.05286661760427,0 -89.61374328619358,18.05507766982883,0 -89.6131495347835,18.05749426205835,0 -89.61248735159354,18.05933831361752,0 -89.61150437856973,18.06178884325949,0 -89.61098481923608,18.06314351683049,0 -89.61109210900221,18.06431767199606,0 -89.61161476323525,18.06519947450128,0 -89.61255957024009,18.0662476013866,0 -89.61401560639594,18.06740349234395,0 -89.61529267868737,18.06861914160669,0 -89.61621095244735,18.0698969909511,0 -89.61701997507502,18.07189314574273,0 -89.61719278892294,18.07343915423139,0 -89.61713942655589,18.07590577195435,0 -89.6170252700751,18.07831586771451,0 -89.61600764497486,18.080451486458,0 -89.61480080458587,18.08195885691721,0 -89.61299615213747,18.08358901519358,0 -89.61067425593139,18.08471004386747,0 -89.60712758679421,18.0861343432246,0 -89.60283654301394,18.08791271367714,0 -89.59986053873482,18.08941520908907,0 -89.59811307980893,18.09087243880388,0 -89.59720324240756,18.09220367909261,0 -89.59683297159279,18.09352764883825,0 -89.59643440848184,18.09496669352898,0 -89.59574113463307,18.09675378941229,0 -89.59507107314232,18.0980817949631,0 -89.59347886527883,18.09990966145687,0 -89.59166834601731,18.10116698259791,0 -89.59027538907891,18.10227530877662,0 -89.58900485548062,18.10355402366212,0 -89.58752403110437,18.10480688268548,0 -89.58547737018706,18.10632539007132,0 -89.58306671644806,18.10756202299346,0 -89.5814604337186,18.10844376672373,0 -89.58027762925401,18.10957789083831,0 -89.57954744817201,18.11090666484098,0 -89.57939485928433,18.11277250488033,0 -89.57983726250959,18.11431496371116,0 -89.58132480084565,18.11555667628836,0 -89.58325912928947,18.11659166562963,0 -89.58687746871243,18.11794810007799,0 -89.5894351293758,18.11854454074808,0 -89.59313884101739,18.11958429010354,0 -89.5965604930807,18.11979623693638,0 -89.5986625543085,18.11999726389958,0 -89.60019878776752,18.1204639704057,0 -89.60143987655071,18.1212500590416,0 -89.60281107567434,18.12272253939913,0 -89.60412615257958,18.12445382622319,0 -89.60524326688909,18.12699063243185,0 -89.60587645090968,18.12924724879626,0 -89.60644374264379,18.1311033278382,0 -89.60685900904147,18.13281809711042,0 -89.60685409371172,18.13450988470863,0 -89.60601091230573,18.13629904877821,0 -89.60481852413885,18.13880977133151,0 -89.60335497085168,18.14123814048551,0 -89.60195050162274,18.14360835657451,0 -89.60173056382456,18.14495897754194,0 -89.6018155716082,18.1466495522309,0 -89.60202901597731,18.14891185419138,0 -89.60202280157964,18.15051764246105,0 -89.60135773512748,18.15218969381931,0 -89.60027453967678,18.15398209398539,0 -89.59837615714925,18.15541275888115,0 -89.59740480890879,18.15665884207466,0 -89.59569138314149,18.15843106675798,0 -89.59451559034022,18.16005265464663,0 -89.59415115531634,18.16177797911676,0 -89.59390455229152,18.16335834567917,0 -89.59384296247926,18.16528029527413,0 -89.59431618928791,18.16888675262657,0 -89.59553665472517,18.17231106817956,0 -89.5959055619001,18.17494402992867,0 -89.59596821284171,18.17715103001507,0 -89.59655925503135,18.1785767044011,0 -89.59730366084699,18.18022968739218,0 -89.59859048066195,18.18204736364821,0 -89.60088066819026,18.18476897842108,0 -89.60367696992576,18.1872256329777,0 -89.60531189580068,18.18823567861471,0 -89.60705998942109,18.18878540101247,0 -89.60940666535895,18.18924094850244,0 -89.61433784633122,18.19000534804843,0 -89.61671111503766,18.19023105622609,0 -89.62098249176542,18.19100427428056,0 -89.62479670542177,18.1912962099884,0 -89.6277903775848,18.19088248962984,0 -89.62909843777403,18.19009040891354,0 -89.62956928478502,18.18948183085563,0 -89.63038498026545,18.1878649819294,0 -89.63092600637007,18.18593649709106,0 -89.63170093031651,18.18360338779243,0 -89.63284691468245,18.18201067723606,0 -89.63447617242576,18.18064071160189,0 -89.63691858949971,18.17948894850164,0 -89.64016897675263,18.17821135886252,0 -89.64294552059707,18.17734165673948,0 -89.64407778775669,18.17683863615561,0 -89.64585079690524,18.17506519537546,0 -89.64887378764627,18.17264371272551,0 -89.65233342597745,18.17133438191158,0 -89.65571778891199,18.17100089135633,0 -89.65825594589266,18.17024897338384,0 -89.66012043724994,18.16858884621574,0 -89.66182843495295,18.16650079128942,0 -89.66365112274894,18.16406707011679,0 -89.66499441209743,18.16166865876891,0 -89.66622207550358,18.15955856674515,0 -89.66801203953113,18.15695323981912,0 -89.66942216453873,18.15501263376303,0 -89.67051549778398,18.15393658203762,0 -89.67359294110648,18.15119863842284,0 -89.67549100172309,18.14979597965722,0 -89.67751464502373,18.14876429102313,0 -89.67969910947717,18.14844713832939,0 -89.68195534261064,18.14890309899326,0 -89.68415730824496,18.14973252212639,0 -89.68491917453187,18.15052469220724,0 -89.68640154767822,18.15136413446563,0 -89.6877499635592,18.15128794294098,0 -89.68909355096388,18.15089642142657,0 -89.69138827817065,18.14994681705935,0 -89.69383904822253,18.14939640361049,0 -89.69531308940623,18.14969113069431,0 -89.69694717266175,18.15064304536815,0 -89.69798907465389,18.1520906713293,0 -89.69873687579951,18.1539151479183,0 -89.69956451647104,18.15507905491033,0 -89.7009574717151,18.15594829892398,0 -89.7024955125291,18.15650010577467,0 -89.70514035100253,18.15686429512063,0 -89.70721857733965,18.15743712832031,0 -89.70912221112468,18.15835645375353,0 -89.71181609729119,18.15995271603428,0 -89.71381815086333,18.16141535148032,0 -89.71558921940394,18.16345464918578,0 -89.7171597458987,18.1660988546421,0 -89.71844979031393,18.16805890577849,0 -89.71941489800685,18.17033892687578,0 -89.71964834904513,18.17185518534592,0 -89.7193715787253,18.17334999779398,0 -89.7192711763562,18.17461294450711,0 -89.71976098131604,18.17718639825856,0 -89.72034764250141,18.17826758463319,0 -89.72156539841717,18.17942583548774,0 -89.72431346763126,18.180619706841,0 -89.72684630216644,18.18147254158091,0 -89.72851127357013,18.18245236152389,0 -89.72939789452899,18.18352924691859,0 -89.72972410867808,18.18521618476608,0 -89.72968421202073,18.18650693789765,0 -89.7296734129956,18.18773993548249,0 -89.73059184732898,18.1889310414019,0 -89.73174529937882,18.18980341737081,0 -89.73306976315489,18.19009993478215,0 -89.73460058117259,18.19016413614306,0 -89.73721371286652,18.19038491228495,0 -89.73890164464035,18.19090556700665,0 -89.74012095056484,18.19214966328316,0 -89.74106991462878,18.19336894181758,0 -89.74262228707714,18.19480895236446,0 -89.74465139051971,18.19604143310801,0 -89.74641060488128,18.19727775333244,0 -89.74827420382,18.19943001148958,0 -89.74914003963897,18.20108048478005,0 -89.74962320346098,18.20319516527145,0 -89.74931759270569,18.20474774720151,0 -89.74879348527752,18.20575872461929,0 -89.74844842602452,18.20670979384506,0 -89.74855549888539,18.20779773325355,0 -89.74899294237095,18.20890960561725,0 -89.75017705918094,18.20981007310618,0 -89.7515630288933,18.21019156878403,0 -89.75432686555034,18.21043857957589,0 -89.75648994805853,18.2106368488018,0 -89.75859124006895,18.21072130149289,0 -89.76192765294003,18.21113197990221,0 -89.7634649673989,18.21159721434394,0 -89.76519084703392,18.21260444598879,0 -89.76689536068149,18.21415669812258,0 -89.7681445657774,18.21537146868376,0 -89.76897569499162,18.21670695005629,0 -89.76902564315856,18.21796770635497,0 -89.76865567967204,18.21923453035539,0 -89.76877378127604,18.22101036094844,0 -89.76973037069345,18.22268806060424,0 -89.77098738082084,18.22439007757529,0 -89.77272160922861,18.22591315664067,0 -89.7741554618573,18.22741189712191,0 -89.77548934610566,18.22828133679513,0 -89.77718045583265,18.2289735671897,0 -89.77916150982009,18.2290308396348,0 -89.7814670389842,18.22873934303542,0 -89.78394385784827,18.22790060666667,0 -89.78540402275148,18.22727731543396,0 -89.78698643805346,18.22679558341249,0 -89.78866568121563,18.22674247284318,0 -89.79023225885835,18.22714970114678,0 -89.7924646739623,18.227919912349,0 -89.79487615805914,18.22863014311804,0 -89.79668592724468,18.22923445119825,0 -89.79862440172226,18.23038157732158,0 -89.80082596951647,18.23109479329686,0 -89.80241340923797,18.23092822291082,0 -89.80468107285381,18.23014962489236,0 -89.8072011811381,18.22827787349956,0 -89.80858790359257,18.22682408553955,0 -89.81096071453894,18.22512646916807,0 -89.81311242755055,18.2246075073806,0 -89.81605410544533,18.22470762981479,0 -89.81867046988586,18.22509918323583,0 -89.82144836685069,18.22620504256982,0 -89.82279538012088,18.22787665934606,0 -89.82335979467275,18.22938778922929,0 -89.82363723583433,18.23170587529103,0 -89.82344541589497,18.23469026328808,0 -89.82364158929951,18.23569077949832,0 -89.82407402466242,18.23645845956783,0 -89.82535652983533,18.23784430792479,0 -89.8270285371586,18.23919572432457,0 -89.8292769888631,18.24093996506214,0 -89.83095369802913,18.24257795662548,0 -89.83217909777103,18.24413660288102,0 -89.83307595077672,18.24578610855623,0 -89.83343566571403,18.24761557393334,0 -89.83340589036291,18.24947947439647,0 -89.83399025621196,18.25035954605055,0 -89.8355045545045,18.25122583469297,0 -89.83701002053488,18.25154753834189,0 -89.83950261599615,18.25168256956273,0 -89.84243910927317,18.25143828337577,0 -89.84504701745595,18.25128484477095,0 -89.84905683837425,18.2506231379001,0 -89.85196094155701,18.25023585000378,0 -89.85434992645915,18.24954085508688,0 -89.85608364829915,18.24914229645123,0 -89.85740772236917,18.24938053991703,0 -89.8587378969312,18.24999136783331,0 -89.85977233474675,18.25086461879469,0 -89.86096756684654,18.25239482327438,0 -89.86226972569028,18.25495546606727,0 -89.86394873617225,18.25670774865442,0 -89.86510605455609,18.25775112966493,0 -89.86909969080703,18.25975534658751,0 -89.87145133331028,18.26043674557654,0 -89.87388779434805,18.26080149309633,0 -89.87544628527718,18.26069206110139,0 -89.87832610660561,18.26064873550935,0 -89.88150211501113,18.26037156276288,0 -89.88355002345904,18.26082804153334,0 -89.88443559439156,18.26176071456887,0 -89.88563395203637,18.26346268503383,0 -89.88634998578021,18.26502858973074,0 -89.88718982349063,18.26682196005558,0 -89.88860014004842,18.26863537176349,0 -89.88976242074037,18.26996517318983,0 -89.89130901393328,18.27094514318538,0 -89.89284326586606,18.27117993397491,0 -89.8945956015944,18.27189875354502,0 -89.8957903269728,18.27337135448385,0 -89.89719269309965,18.27469746102255,0 -89.89843793460966,18.27559592937758,0 -89.90082367411247,18.27650574435502,0 -89.90242751808292,18.27731273651775,0 -89.90404235381808,18.2787788897164,0 -89.90505433640807,18.28008219114626,0 -89.90618824953752,18.28149829853761,0 -89.90699551467046,18.2831200372576,0 -89.90774327183749,18.28477134341658,0 -89.90876058230478,18.28638987256944,0 -89.91003405245623,18.2871731485733,0 -89.91120316495284,18.28709799714961,0 -89.91269510957436,18.28658791172575,0 -89.9148979729935,18.28552229650497,0 -89.91731129426162,18.28448211159916,0 -89.91878230955696,18.28451697210984,0 -89.92028716609846,18.28478063786822,0 -89.92159066463211,18.28556337247576,0 -89.92278474262604,18.28697843870243,0 -89.92359026161165,18.28848544380594,0 -89.92501669537003,18.28943826714888,0 -89.92752224959742,18.29031720340194,0 -89.92991263621074,18.29148453609945,0 -89.93192662768685,18.29168295375059,0 -89.93406014578227,18.2918508463559,0 -89.93573445993275,18.29148111343845,0 -89.93692293974243,18.29077484308813,0 -89.93827450441935,18.28906273385774,0 -89.93865876088627,18.28693550936714,0 -89.93862203667558,18.28475742959848,0 -89.93772303749944,18.28305127477334,0 -89.93654778145678,18.28097669645736,0 -89.93578323847247,18.28005461984558,0 -89.9352266781094,18.278366117042,0 -89.93515706660077,18.27708292864074,0 -89.93552098945305,18.27588481291056,0 -89.93617830250534,18.27500325349869,0 -89.93779711667244,18.2741986460732,0 -89.94014051958608,18.27365807741433,0 -89.94180884305986,18.27294441027682,0 -89.94328051921056,18.27195856221515,0 -89.94459270669989,18.27005784081221,0 -89.94718914330311,18.26744932735081,0 -89.94874665826455,18.26586586572743,0 -89.95087465582792,18.26395252921173,0 -89.95282149087561,18.26268409384107,0 -89.95644885722956,18.26143553095631,0 -89.95888798823806,18.26089327997715,0 -89.96138831832816,18.26112976600591,0 -89.96317419711275,18.26169834991826,0 -89.96414419240888,18.2622795658301,0 -89.965650696938,18.26335697406361,0 -89.96816275669678,18.2642811629609,0 -89.97191800236257,18.26491080209085,0 -89.97528071085452,18.26504195776114,0 -89.97767023570681,18.26440850945021,0 -89.97990792887845,18.26331875089082,0 -89.98131796222108,18.26155390391442,0 -89.9831708693156,18.26042424857995,0 -89.98508036821026,18.25979820697431,0 -89.9874784016027,18.25966902758948,0 -89.98959318762887,18.25981943456084,0 -89.99118634904572,18.26034489426575,0 -89.99255135046366,18.26156187766156,0 -89.99329718614828,18.26306373008095,0 -89.99413036824498,18.26405970115013,0 -89.99534042143252,18.26463698328974,0 -89.99698320706096,18.26525333751536,0 -90.00040805649705,18.26620862760283,0 -90.00307687970965,18.26786369179265,0 -90.00434603031495,18.26908207762919,0 -90.00508805336266,18.27035460555271,0 -90.00703232025199,18.27174580804236,0 -90.00935503664864,18.27280998002757,0 -90.01141009506244,18.2722731049959,0 -90.01316845990887,18.27123638626036,0 -90.01387410997421,18.27039971231004,0 -90.01504066968631,18.26845503762771,0 -90.01638728602539,18.26581956284127,0 -90.01731304085878,18.26383281674247,0 -90.01822371186883,18.26097489805509,0 -90.01851683047789,18.25849363603096,0 -90.0187801920723,18.25706770691433,0 -90.01942667391413,18.25558986609014,0 -90.02016357284458,18.25378955163315,0 -90.02127643333353,18.25152466286578,0 -90.022445984399,18.2497633739445,0 -90.02379714345776,18.24740298538858,0 -90.02535371351999,18.24581902220864,0 -90.02705898024396,18.24450787783608,0 -90.02925123141746,18.24360178286251,0 -90.03106832327732,18.24320610366406,0 -90.03322368955369,18.24294263624906,0 -90.03499197810838,18.24250183211594,0 -90.03575097740517,18.24198529954595,0 -90.0372681648338,18.2409063768817,0 -90.03835746026846,18.24006355272263,0 -90.04036083461926,18.23934379453982,0 -90.04293600285646,18.23838561368676,0 -90.04565988198911,18.23770021206706,0 -90.04733130385601,18.2372149828865,0 -90.04805744793576,18.23757032271315,0 -90.04937059404031,18.23855838539242,0 -90.05068855701136,18.23982153566068,0 -90.05263994313329,18.24162492174019,0 -90.05478090250021,18.24328766885982,0 -90.05689397461946,18.24609739034446,0 -90.05928539614494,18.24835228093743,0 -90.06093619271049,18.24942656858826,0 -90.06167768321515,18.25065298129757,0 -90.06203850891015,18.25206893224466,0 -90.06250416211795,18.25398768643807,0 -90.0622996108943,18.25600889485115,0 -90.0619575280695,18.25839920255772,0 -90.06176503831645,18.26110814986647,0 -90.0613519053848,18.26492132147314,0 -90.06130338794277,18.26762796323334,0 -90.06167553399942,18.26968579682027,0 -90.06256513876659,18.27113912956598,0 -90.06369391498423,18.27254275972137,0 -90.06490822022053,18.27334880325665,0 -90.06775589119025,18.27422034497964,0 -90.07012769527717,18.27532879594105,0 -90.07173164092291,18.27644955992099,0 -90.073142825812,18.27752754666271,0 -90.07547884029506,18.2793244196049,0 -90.07689816243429,18.28086085636652,0 -90.07837117228098,18.28271744406834,0 -90.08024275818424,18.28539309318465,0 -90.08245280735255,18.28820083637096,0 -90.08475567640632,18.29082359935331,0 -90.08665920680035,18.29258142016426,0 -90.08949504841539,18.29547065622742,0 -90.09178672842604,18.29745143368184,0 -90.09460888362989,18.29956115801963,0 -90.09584714936923,18.30169653308808,0 -90.09587649880544,18.3033470453553,0 -90.0952354872606,18.30510015494543,0 -90.09411446355941,18.30686104923058,0 -90.09270378514441,18.30853491396148,0 -90.09219777167252,18.30978136080658,0 -90.09207739301289,18.31111327806027,0 -90.09274215666014,18.31339554410262,0 -90.09330441530832,18.31531258113258,0 -90.09449236028063,18.31731118372133,0 -90.09610338969368,18.31879843750933,0 -90.09746952874734,18.32001448834212,0 -90.09802206970063,18.32138133081333,0 -90.09791971211796,18.32372188717157,0 -90.09821610573766,18.32688145381109,0 -90.09848963673345,18.32875729255207,0 -90.09892681488668,18.33173112286484,0 -90.09964061296893,18.33405840196539,0 -90.1007101274069,18.33748053857472,0 -90.10186916316634,18.34053432131164,0 -90.103507527117,18.34353442034732,0 -90.10483739749255,18.34539301892021,0 -90.10659447371032,18.34696947350276,0 -90.10916776886279,18.3485325812942,0 -90.11090027030886,18.34873358435676,0 -90.11368243617009,18.34855052891527,0 -90.11612769235791,18.34832708740961,0 -90.11757212578331,18.34853274282203,0 -90.11873508529729,18.349109875955,0 
						</coordinates>
					</LinearRing>
				</outerBoundaryIs>
			</Polygon>
		</Placemark>
	</Folder>
</Document>
</kml>
